# Supplementary material for: A DNA2 mutation in the ATP-binding motif identified in a diagnostically unresolved individual
Source: Front Mol Biosci. 2025 Nov 21;12:1706392. doi: 10.3389/fmolb.2025.1706392 (PMC12678126; doi:10.3389/fmolb.2025.1706392)
Supplement: Supplementary file 3 [file DataSheet1.zip]

Archive with 1 entries (1 files):
- SI.txt
