# Supplementary material for: A DNA2 mutation in the ATP-binding motif identified in a diagnostically unresolved individual
Source: Front Mol Biosci. 2025 Nov 21;12:1706392. doi: 10.3389/fmolb.2025.1706392 (PMC12678126; doi:10.3389/fmolb.2025.1706392)
Supplement: Supplementary file 3 [file DataSheet1.zip › SI.txt]

REMARK MODEL 1 WT HUMAN DNA2
REMARK MODEL 2 R652T HUMAN DNA2
MODEL 1
ATOM      1  N   MET     1      18.890   7.783 111.326  1.00 45.85      A1HN
ATOM      2  HT1 MET     1      18.530   7.078 110.647  1.00  0.00      A1HN
ATOM      3  HT2 MET     1      18.490   7.555 112.262  1.00  0.00      A1HN
ATOM      4  HT3 MET     1      19.927   7.706 111.370  1.00  0.00      A1HN
ATOM      5  CA  MET     1      18.463   9.129 110.900  1.00 52.44      A1HN
ATOM      6  HA  MET     1      18.943   9.345 109.952  1.00  0.00      A1HN
ATOM      7  CB  MET     1      16.945   9.252 110.694  1.00 50.91      A1HN
ATOM      8  HB1 MET     1      16.368   8.698 111.467  1.00  0.00      A1HN
ATOM      9  HB2 MET     1      16.636  10.325 110.769  1.00  0.00      A1HN
ATOM     10  CG  MET     1      16.553   8.797 109.278  1.00 47.91      A1HN
ATOM     11  HG1 MET     1      17.101   9.422 108.534  1.00  0.00      A1HN
ATOM     12  HG2 MET     1      16.850   7.741 109.105  1.00  0.00      A1HN
ATOM     13  SD  MET     1      14.784   8.956 108.947  1.00 44.39      A1HN
ATOM     14  CE  MET     1      14.750   8.644 107.164  1.00 40.30      A1HN
ATOM     15  HE1 MET     1      13.709   8.704 106.776  1.00  0.00      A1HN
ATOM     16  HE2 MET     1      15.354   9.395 106.609  1.00  0.00      A1HN
ATOM     17  HE3 MET     1      15.140   7.633 106.918  1.00  0.00      A1HN
ATOM     18  C   MET     1      19.003  10.188 111.844  1.00 55.10      A1HN
ATOM     19  O   MET     1      19.811  10.973 111.387  1.00 51.63      A1HN
ATOM     20  N   GLU     2      18.670  10.149 113.147  1.00 50.69      A1HN
ATOM     21  HN  GLU     2      17.937   9.610 113.560  1.00  0.00      A1HN
ATOM     22  CA  GLU     2      19.201  11.133 114.109  1.00 53.22      A1HN
ATOM     23  HA  GLU     2      18.883  12.125 113.813  1.00  0.00      A1HN
ATOM     24  CB  GLU     2      18.640  10.853 115.510  1.00 51.28      A1HN
ATOM     25  HB1 GLU     2      18.727   9.776 115.771  1.00  0.00      A1HN
ATOM     26  HB2 GLU     2      19.219  11.418 116.283  1.00  0.00      A1HN
ATOM     27  CG  GLU     2      17.185  11.317 115.639  1.00 47.94      A1HN
ATOM     28  HG1 GLU     2      17.117  12.421 115.535  1.00  0.00      A1HN
ATOM     29  HG2 GLU     2      16.527  10.851 114.881  1.00  0.00      A1HN
ATOM     30  CD  GLU     2      16.573  10.972 116.992  1.00 44.55      A1HN
ATOM     31  OE1 GLU     2      15.690  11.731 117.427  1.00 40.83      A1HN
ATOM     32  OE2 GLU     2      16.947   9.913 117.539  1.00 42.52      A1HN
ATOM     33  C   GLU     2      20.736  11.179 114.169  1.00 52.61      A1HN
ATOM     34  O   GLU     2      21.308  12.263 114.128  1.00 49.72      A1HN
ATOM     35  N   GLN     3      21.426  10.037 114.159  1.00 51.88      A1HN
ATOM     36  HN  GLN     3      20.969   9.198 114.418  1.00  0.00      A1HN
ATOM     37  CA  GLN     3      22.896  10.002 114.153  1.00 54.73      A1HN
ATOM     38  HA  GLN     3      23.263  10.589 114.990  1.00  0.00      A1HN
ATOM     39  CB  GLN     3      23.394   8.560 114.288  1.00 52.48      A1HN
ATOM     40  HB1 GLN     3      22.818   7.880 113.627  1.00  0.00      A1HN
ATOM     41  HB2 GLN     3      24.465   8.507 113.964  1.00  0.00      A1HN
ATOM     42  CG  GLN     3      23.372   8.070 115.736  1.00 48.54      A1HN
ATOM     43  HG1 GLN     3      23.986   8.758 116.362  1.00  0.00      A1HN
ATOM     44  HG2 GLN     3      22.341   8.074 116.145  1.00  0.00      A1HN
ATOM     45  CD  GLN     3      23.935   6.655 115.880  1.00 44.64      A1HN
ATOM     46  OE1 GLN     3      24.003   5.871 114.951  1.00 43.01      A1HN
ATOM     47  NE2 GLN     3      24.342   6.269 117.066  1.00 41.56      A1HN
ATOM     48 HE21 GLN     3      24.710   5.348 117.130  1.00  0.00      A1HN
ATOM     49 HE22 GLN     3      24.332   6.914 117.826  1.00  0.00      A1HN
ATOM     50  C   GLN     3      23.524  10.617 112.893  1.00 55.27      A1HN
ATOM     51  O   GLN     3      24.612  11.178 112.979  1.00 52.74      A1HN
ATOM     52  N   LEU     4      22.855  10.498 111.758  1.00 58.65      A1HN
ATOM     53  HN  LEU     4      21.939  10.135 111.769  1.00  0.00      A1HN
ATOM     54  CA  LEU     4      23.298  11.151 110.521  1.00 59.48      A1HN
ATOM     55  HA  LEU     4      24.358  10.977 110.377  1.00  0.00      A1HN
ATOM     56  CB  LEU     4      22.513  10.572 109.320  1.00 55.84      A1HN
ATOM     57  HB1 LEU     4      21.558  10.144 109.674  1.00  0.00      A1HN
ATOM     58  HB2 LEU     4      22.255  11.387 108.600  1.00  0.00      A1HN
ATOM     59  CG  LEU     4      23.325   9.516 108.537  1.00 51.25      A1HN
ATOM     60  HG  LEU     4      24.113   9.094 109.207  1.00  0.00      A1HN
ATOM     61  CD1 LEU     4      22.424   8.376 108.069  1.00 48.20      A1HN
ATOM     62 HD11 LEU     4      23.025   7.634 107.498  1.00  0.00      A1HN
ATOM     63 HD12 LEU     4      21.957   7.861 108.931  1.00  0.00      A1HN
ATOM     64 HD13 LEU     4      21.632   8.773 107.397  1.00  0.00      A1HN
ATOM     65  CD2 LEU     4      23.997  10.146 107.323  1.00 49.26      A1HN
ATOM     66 HD21 LEU     4      24.618   9.408 106.773  1.00  0.00      A1HN
ATOM     67 HD22 LEU     4      23.245  10.566 106.619  1.00  0.00      A1HN
ATOM     68 HD23 LEU     4      24.661  10.985 107.632  1.00  0.00      A1HN
ATOM     69  C   LEU     4      23.151  12.667 110.630  1.00 60.61      A1HN
ATOM     70  O   LEU     4      24.086  13.386 110.301  1.00 56.85      A1HN
ATOM     71  N   ASN     5      22.060  13.130 111.198  1.00 60.58      A1HN
ATOM     72  HN  ASN     5      21.306  12.525 111.425  1.00  0.00      A1HN
ATOM     73  CA  ASN     5      21.855  14.552 111.470  1.00 62.62      A1HN
ATOM     74  HA  ASN     5      22.046  15.110 110.556  1.00  0.00      A1HN
ATOM     75  CB  ASN     5      20.420  14.804 111.946  1.00 59.09      A1HN
ATOM     76  HB1 ASN     5      20.105  14.012 112.653  1.00  0.00      A1HN
ATOM     77  HB2 ASN     5      20.385  15.782 112.481  1.00  0.00      A1HN
ATOM     78  CG  ASN     5      19.403  14.915 110.818  1.00 54.48      A1HN
ATOM     79  OD1 ASN     5      19.652  14.707 109.652  1.00 50.87      A1HN
ATOM     80  ND2 ASN     5      18.181  15.267 111.143  1.00 51.02      A1HN
ATOM     81 HD21 ASN     5      17.591  15.445 110.361  1.00  0.00      A1HN
ATOM     82 HD22 ASN     5      17.969  15.539 112.074  1.00  0.00      A1HN
ATOM     83  C   ASN     5      22.851  15.091 112.501  1.00 63.79      A1HN
ATOM     84  O   ASN     5      23.341  16.206 112.344  1.00 60.46      A1HN
ATOM     85  N   GLU     6      23.189  14.327 113.541  1.00 60.04      A1HN
ATOM     86  HN  GLU     6      22.703  13.476 113.746  1.00  0.00      A1HN
ATOM     87  CA  GLU     6      24.232  14.729 114.488  1.00 61.88      A1HN
ATOM     88  HA  GLU     6      24.011  15.721 114.855  1.00  0.00      A1HN
ATOM     89  CB  GLU     6      24.324  13.774 115.681  1.00 59.88      A1HN
ATOM     90  HB1 GLU     6      24.087  12.733 115.373  1.00  0.00      A1HN
ATOM     91  HB2 GLU     6      25.367  13.759 116.084  1.00  0.00      A1HN
ATOM     92  CG  GLU     6      23.438  14.202 116.847  1.00 55.55      A1HN
ATOM     93  HG1 GLU     6      23.630  15.261 117.116  1.00  0.00      A1HN
ATOM     94  HG2 GLU     6      22.363  14.084 116.606  1.00  0.00      A1HN
ATOM     95  CD  GLU     6      23.705  13.383 118.126  1.00 52.20      A1HN
ATOM     96  OE1 GLU     6      23.444  13.927 119.226  1.00 47.79      A1HN
ATOM     97  OE2 GLU     6      24.187  12.235 118.012  1.00 48.59      A1HN
ATOM     98  C   GLU     6      25.602  14.818 113.811  1.00 61.86      A1HN
ATOM     99  O   GLU     6      26.370  15.726 114.115  1.00 60.07      A1HN
ATOM    100  N   LEU     7      25.904  13.907 112.888  1.00 64.25      A1HN
ATOM    101  HN  LEU     7      25.272  13.153 112.708  1.00  0.00      A1HN
ATOM    102  CA  LEU     7      27.138  13.952 112.114  1.00 63.38      A1HN
ATOM    103  HA  LEU     7      27.947  14.084 112.816  1.00  0.00      A1HN
ATOM    104  CB  LEU     7      27.340  12.654 111.316  1.00 61.23      A1HN
ATOM    105  HB1 LEU     7      26.519  11.949 111.569  1.00  0.00      A1HN
ATOM    106  HB2 LEU     7      27.260  12.831 110.221  1.00  0.00      A1HN
ATOM    107  CG  LEU     7      28.690  11.968 111.638  1.00 56.98      A1HN
ATOM    108  HG  LEU     7      29.272  12.609 112.340  1.00  0.00      A1HN
ATOM    109  CD1 LEU     7      28.460  10.608 112.299  1.00 52.71      A1HN
ATOM    110 HD11 LEU     7      29.424  10.126 112.563  1.00  0.00      A1HN
ATOM    111 HD12 LEU     7      27.854  10.727 113.225  1.00  0.00      A1HN
ATOM    112 HD13 LEU     7      27.905   9.936 111.609  1.00  0.00      A1HN
ATOM    113  CD2 LEU     7      29.524  11.745 110.383  1.00 54.63      A1HN
ATOM    114 HD21 LEU     7      30.492  11.259 110.627  1.00  0.00      A1HN
ATOM    115 HD22 LEU     7      28.975  11.092 109.668  1.00  0.00      A1HN
ATOM    116 HD23 LEU     7      29.724  12.712 109.873  1.00  0.00      A1HN
ATOM    117  C   LEU     7      27.161  15.179 111.193  1.00 63.61      A1HN
ATOM    118  O   LEU     7      28.170  15.878 111.158  1.00 60.69      A1HN
ATOM    119  N   GLU     8      26.056  15.466 110.510  1.00 64.11      A1HN
ATOM    120  HN  GLU     8      25.268  14.841 110.489  1.00  0.00      A1HN
ATOM    121  CA  GLU     8      25.908  16.683 109.704  1.00 64.52      A1HN
ATOM    122  HA  GLU     8      26.704  16.722 108.974  1.00  0.00      A1HN
ATOM    123  CB  GLU     8      24.559  16.701 108.961  1.00 62.92      A1HN
ATOM    124  HB1 GLU     8      23.748  16.318 109.618  1.00  0.00      A1HN
ATOM    125  HB2 GLU     8      24.284  17.747 108.682  1.00  0.00      A1HN
ATOM    126  CG  GLU     8      24.603  15.901 107.653  1.00 58.75      A1HN
ATOM    127  HG1 GLU     8      25.385  16.303 106.977  1.00  0.00      A1HN
ATOM    128  HG2 GLU     8      24.813  14.831 107.848  1.00  0.00      A1HN
ATOM    129  CD  GLU     8      23.282  15.955 106.873  1.00 54.49      A1HN
ATOM    130  OE1 GLU     8      23.330  15.754 105.633  1.00 50.95      A1HN
ATOM    131  OE2 GLU     8      22.219  16.164 107.502  1.00 51.10      A1HN
ATOM    132  C   GLU     8      26.036  17.945 110.561  1.00 63.91      A1HN
ATOM    133  O   GLU     8      26.798  18.840 110.215  1.00 62.42      A1HN
ATOM    134  N   LEU     9      25.390  18.002 111.732  1.00 63.87      A1HN
ATOM    135  HN  LEU     9      24.711  17.290 111.943  1.00  0.00      A1HN
ATOM    136  CA  LEU     9      25.490  19.132 112.662  1.00 64.11      A1HN
ATOM    137  HA  LEU     9      25.270  20.041 112.114  1.00  0.00      A1HN
ATOM    138  CB  LEU     9      24.467  18.945 113.796  1.00 62.92      A1HN
ATOM    139  HB1 LEU     9      24.286  17.855 113.921  1.00  0.00      A1HN
ATOM    140  HB2 LEU     9      24.858  19.319 114.766  1.00  0.00      A1HN
ATOM    141  CG  LEU     9      23.134  19.657 113.514  1.00 58.99      A1HN
ATOM    142  HG  LEU     9      22.947  19.659 112.411  1.00  0.00      A1HN
ATOM    143  CD1 LEU     9      21.969  18.948 114.208  1.00 53.97      A1HN
ATOM    144 HD11 LEU     9      21.015  19.473 113.992  1.00  0.00      A1HN
ATOM    145 HD12 LEU     9      21.887  17.905 113.830  1.00  0.00      A1HN
ATOM    146 HD13 LEU     9      22.125  18.911 115.306  1.00  0.00      A1HN
ATOM    147  CD2 LEU     9      23.193  21.093 114.037  1.00 56.26      A1HN
ATOM    148 HD21 LEU     9      22.237  21.614 113.812  1.00  0.00      A1HN
ATOM    149 HD22 LEU     9      23.368  21.109 115.130  1.00  0.00      A1HN
ATOM    150 HD23 LEU     9      24.007  21.649 113.520  1.00  0.00      A1HN
ATOM    151  C   LEU     9      26.905  19.303 113.236  1.00 63.87      A1HN
ATOM    152  O   LEU     9      27.366  20.427 113.427  1.00 62.48      A1HN
ATOM    153  N   LEU    10      27.606  18.202 113.517  1.00 65.66      A1HN
ATOM    154  HN  LEU    10      27.152  17.306 113.451  1.00  0.00      A1HN
ATOM    155  CA  LEU    10      29.000  18.223 113.952  1.00 64.42      A1HN
ATOM    156  HA  LEU    10      29.109  18.951 114.744  1.00  0.00      A1HN
ATOM    157  CB  LEU    10      29.409  16.833 114.467  1.00 62.48      A1HN
ATOM    158  HB1 LEU    10      28.760  16.073 113.981  1.00  0.00      A1HN
ATOM    159  HB2 LEU    10      30.457  16.594 114.188  1.00  0.00      A1HN
ATOM    160  CG  LEU    10      29.292  16.712 115.998  1.00 58.37      A1HN
ATOM    161  HG  LEU    10      28.432  17.334 116.345  1.00  0.00      A1HN
ATOM    162  CD1 LEU    10      29.024  15.268 116.415  1.00 53.77      A1HN
ATOM    163 HD11 LEU    10      28.920  15.193 117.519  1.00  0.00      A1HN
ATOM    164 HD12 LEU    10      28.069  14.910 115.968  1.00  0.00      A1HN
ATOM    165 HD13 LEU    10      29.840  14.594 116.089  1.00  0.00      A1HN
ATOM    166  CD2 LEU    10      30.584  17.165 116.671  1.00 54.96      A1HN
ATOM    167 HD21 LEU    10      30.483  17.098 117.776  1.00  0.00      A1HN
ATOM    168 HD22 LEU    10      31.436  16.526 116.362  1.00  0.00      A1HN
ATOM    169 HD23 LEU    10      30.818  18.218 116.404  1.00  0.00      A1HN
ATOM    170  C   LEU    10      29.928  18.687 112.823  1.00 63.89      A1HN
ATOM    171  O   LEU    10      30.857  19.447 113.086  1.00 61.67      A1HN
ATOM    172  N   MET    11      29.673  18.246 111.603  1.00 62.92      A1HN
ATOM    173  HN  MET    11      28.907  17.616 111.438  1.00  0.00      A1HN
ATOM    174  CA  MET    11      30.383  18.724 110.420  1.00 62.52      A1HN
ATOM    175  HA  MET    11      31.445  18.618 110.587  1.00  0.00      A1HN
ATOM    176  CB  MET    11      29.965  17.950 109.175  1.00 60.84      A1HN
ATOM    177  HB1 MET    11      28.856  17.832 109.168  1.00  0.00      A1HN
ATOM    178  HB2 MET    11      30.235  18.530 108.262  1.00  0.00      A1HN
ATOM    179  CG  MET    11      30.628  16.585 109.079  1.00 56.75      A1HN
ATOM    180  HG1 MET    11      31.730  16.715 109.017  1.00  0.00      A1HN
ATOM    181  HG2 MET    11      30.408  16.020 110.013  1.00  0.00      A1HN
ATOM    182  SD  MET    11      30.039  15.605 107.656  1.00 53.19      A1HN
ATOM    183  CE  MET    11      30.616  16.608 106.280  1.00 49.37      A1HN
ATOM    184  HE1 MET    11      30.520  16.053 105.322  1.00  0.00      A1HN
ATOM    185  HE2 MET    11      29.999  17.527 106.187  1.00  0.00      A1HN
ATOM    186  HE3 MET    11      31.675  16.915 106.403  1.00  0.00      A1HN
ATOM    187  C   MET    11      30.130  20.208 110.212  1.00 61.73      A1HN
ATOM    188  O   MET    11      31.098  20.960 110.140  1.00 59.80      A1HN
ATOM    189  N   GLU    12      28.878  20.647 110.199  1.00 64.56      A1HN
ATOM    190  HN  GLU    12      28.088  20.020 110.239  1.00  0.00      A1HN
ATOM    191  CA  GLU    12      28.548  22.064 110.071  1.00 64.21      A1HN
ATOM    192  HA  GLU    12      28.914  22.418 109.119  1.00  0.00      A1HN
ATOM    193  CB  GLU    12      27.035  22.311 110.141  1.00 61.54      A1HN
ATOM    194  HB1 GLU    12      26.571  21.695 110.942  1.00  0.00      A1HN
ATOM    195  HB2 GLU    12      26.839  23.382 110.389  1.00  0.00      A1HN
ATOM    196  CG  GLU    12      26.327  22.042 108.807  1.00 57.02      A1HN
ATOM    197  HG1 GLU    12      26.820  22.582 107.977  1.00  0.00      A1HN
ATOM    198  HG2 GLU    12      26.309  20.958 108.575  1.00  0.00      A1HN
ATOM    199  CD  GLU    12      24.857  22.513 108.826  1.00 53.55      A1HN
ATOM    200  OE1 GLU    12      24.340  22.829 107.736  1.00 49.60      A1HN
ATOM    201  OE2 GLU    12      24.279  22.601 109.926  1.00 49.40      A1HN
ATOM    202  C   GLU    12      29.267  22.879 111.143  1.00 63.08      A1HN
ATOM    203  O   GLU    12      30.067  23.751 110.817  1.00 60.04      A1HN
ATOM    204  N   LYS    13      29.100  22.562 112.437  1.00 59.94      A1HN
ATOM    205  HN  LYS    13      28.485  21.809 112.685  1.00  0.00      A1HN
ATOM    206  CA  LYS    13      29.721  23.353 113.508  1.00 60.43      A1HN
ATOM    207  HA  LYS    13      29.415  24.383 113.383  1.00  0.00      A1HN
ATOM    208  CB  LYS    13      29.267  22.850 114.887  1.00 57.15      A1HN
ATOM    209  HB1 LYS    13      29.195  21.740 114.871  1.00  0.00      A1HN
ATOM    210  HB2 LYS    13      30.021  23.135 115.660  1.00  0.00      A1HN
ATOM    211  CG  LYS    13      27.941  23.495 115.282  1.00 52.69      A1HN
ATOM    212  HG1 LYS    13      28.053  24.603 115.224  1.00  0.00      A1HN
ATOM    213  HG2 LYS    13      27.154  23.188 114.553  1.00  0.00      A1HN
ATOM    214  CD  LYS    13      27.579  23.063 116.703  1.00 50.45      A1HN
ATOM    215  HD1 LYS    13      27.422  21.960 116.706  1.00  0.00      A1HN
ATOM    216  HD2 LYS    13      28.435  23.303 117.375  1.00  0.00      A1HN
ATOM    217  CE  LYS    13      26.323  23.809 117.135  1.00 45.89      A1HN
ATOM    218  HE1 LYS    13      26.504  24.907 117.115  1.00  0.00      A1HN
ATOM    219  HE2 LYS    13      25.482  23.575 116.443  1.00  0.00      A1HN
ATOM    220  NZ  LYS    13      25.915  23.431 118.506  1.00 41.06      A1HN
ATOM    221  HZ1 LYS    13      25.066  23.963 118.784  1.00  0.00      A1HN
ATOM    222  HZ2 LYS    13      25.710  22.410 118.532  1.00  0.00      A1HN
ATOM    223  HZ3 LYS    13      26.691  23.644 119.165  1.00  0.00      A1HN
ATOM    224  C   LYS    13      31.246  23.389 113.465  1.00 60.39      A1HN
ATOM    225  O   LYS    13      31.821  24.416 113.790  1.00 56.47      A1HN
ATOM    226  N   SER    14      31.909  22.280 113.149  1.00 59.02      A1HN
ATOM    227  HN  SER    14      31.435  21.427 112.914  1.00  0.00      A1HN
ATOM    228  CA  SER    14      33.373  22.232 113.195  1.00 58.24      A1HN
ATOM    229  HA  SER    14      33.712  22.830 114.032  1.00  0.00      A1HN
ATOM    230  CB  SER    14      33.881  20.808 113.430  1.00 55.23      A1HN
ATOM    231  HB1 SER    14      34.994  20.811 113.510  1.00  0.00      A1HN
ATOM    232  HB2 SER    14      33.473  20.444 114.401  1.00  0.00      A1HN
ATOM    233  OG  SER    14      33.472  19.918 112.417  1.00 50.53      A1HN
ATOM    234  HG1 SER    14      33.818  20.284 111.593  1.00  0.00      A1HN
ATOM    235  C   SER    14      34.037  22.850 111.964  1.00 57.83      A1HN
ATOM    236  O   SER    14      35.110  23.434 112.084  1.00 54.44      A1HN
ATOM    237  N   PHE    15      33.406  22.746 110.800  1.00 57.74      A1HN
ATOM    238  HN  PHE    15      32.504  22.310 110.751  1.00  0.00      A1HN
ATOM    239  CA  PHE    15      33.976  23.248 109.548  1.00 57.58      A1HN
ATOM    240  HA  PHE    15      35.057  23.285 109.633  1.00  0.00      A1HN
ATOM    241  CB  PHE    15      33.616  22.300 108.405  1.00 54.02      A1HN
ATOM    242  HB1 PHE    15      32.540  22.029 108.455  1.00  0.00      A1HN
ATOM    243  HB2 PHE    15      33.784  22.813 107.431  1.00  0.00      A1HN
ATOM    244  CG  PHE    15      34.440  21.036 108.361  1.00 51.94      A1HN
ATOM    245  CD1 PHE    15      35.638  21.022 107.618  1.00 48.94      A1HN
ATOM    246  HD1 PHE    15      35.986  21.935 107.154  1.00  0.00      A1HN
ATOM    247  CE1 PHE    15      36.389  19.841 107.501  1.00 44.65      A1HN
ATOM    248  HE1 PHE    15      37.332  19.831 106.979  1.00  0.00      A1HN
ATOM    249  CZ  PHE    15      35.951  18.660 108.136  1.00 44.68      A1HN
ATOM    250  HZ  PHE    15      36.524  17.750 108.029  1.00  0.00      A1HN
ATOM    251  CD2 PHE    15      34.018  19.864 108.992  1.00 48.31      A1HN
ATOM    252  HD2 PHE    15      33.102  19.860 109.555  1.00  0.00      A1HN
ATOM    253  CE2 PHE    15      34.769  18.677 108.882  1.00 44.31      A1HN
ATOM    254  HE2 PHE    15      34.421  17.779 109.369  1.00  0.00      A1HN
ATOM    255  C   PHE    15      33.573  24.693 109.209  1.00 57.49      A1HN
ATOM    256  O   PHE    15      34.232  25.312 108.376  1.00 54.02      A1HN
ATOM    257  N   TRP    16      32.521  25.237 109.843  1.00 55.95      A1HN
ATOM    258  HN  TRP    16      31.963  24.709 110.484  1.00  0.00      A1HN
ATOM    259  CA  TRP    16      32.082  26.603 109.556  1.00 55.30      A1HN
ATOM    260  HA  TRP    16      32.084  26.753 108.483  1.00  0.00      A1HN
ATOM    261  CB  TRP    16      30.661  26.828 110.087  1.00 51.08      A1HN
ATOM    262  HB1 TRP    16      30.521  26.251 111.027  1.00  0.00      A1HN
ATOM    263  HB2 TRP    16      30.521  27.902 110.342  1.00  0.00      A1HN
ATOM    264  CG  TRP    16      29.560  26.506 109.138  1.00 49.17      A1HN
ATOM    265  CD1 TRP    16      29.318  25.311 108.563  1.00 44.91      A1HN
ATOM    266  HD1 TRP    16      29.978  24.459 108.608  1.00  0.00      A1HN
ATOM    267  NE1 TRP    16      28.206  25.393 107.729  1.00 40.00      A1HN
ATOM    268  HE1 TRP    16      27.628  24.638 107.497  1.00  0.00      A1HN
ATOM    269  CE2 TRP    16      27.683  26.670 107.750  1.00 41.90      A1HN
ATOM    270  CD2 TRP    16      28.531  27.414 108.633  1.00 45.24      A1HN
ATOM    271  CE3 TRP    16      28.230  28.780 108.830  1.00 42.22      A1HN
ATOM    272  HE3 TRP    16      28.855  29.385 109.469  1.00  0.00      A1HN
ATOM    273  CZ3 TRP    16      27.137  29.359 108.185  1.00 39.84      A1HN
ATOM    274  HZ3 TRP    16      26.929  30.409 108.335  1.00  0.00      A1HN
ATOM    275  CZ2 TRP    16      26.581  27.262 107.097  1.00 39.94      A1HN
ATOM    276  HZ2 TRP    16      25.945  26.679 106.451  1.00  0.00      A1HN
ATOM    277  CH2 TRP    16      26.323  28.614 107.329  1.00 40.09      A1HN
ATOM    278  HH2 TRP    16      25.483  29.086 106.839  1.00  0.00      A1HN
ATOM    279  C   TRP    16      33.028  27.683 110.094  1.00 55.14      A1HN
ATOM    280  O   TRP    16      33.138  28.739 109.481  1.00 50.72      A1HN
ATOM    281  N   GLU    17      33.711  27.432 111.220  1.00 46.42      A1HN
ATOM    282  HN  GLU    17      33.603  26.583 111.728  1.00  0.00      A1HN
ATOM    283  CA  GLU    17      34.583  28.450 111.815  1.00 46.75      A1HN
ATOM    284  HA  GLU    17      34.121  29.422 111.702  1.00  0.00      A1HN
ATOM    285  CB  GLU    17      34.774  28.202 113.321  1.00 43.49      A1HN
ATOM    286  HB1 GLU    17      35.053  27.142 113.512  1.00  0.00      A1HN
ATOM    287  HB2 GLU    17      35.617  28.831 113.698  1.00  0.00      A1HN
ATOM    288  CG  GLU    17      33.541  28.580 114.145  1.00 39.33      A1HN
ATOM    289  HG1 GLU    17      33.227  29.617 113.911  1.00  0.00      A1HN
ATOM    290  HG2 GLU    17      32.694  27.896 113.948  1.00  0.00      A1HN
ATOM    291  CD  GLU    17      33.797  28.552 115.676  1.00 36.72      A1HN
ATOM    292  OE1 GLU    17      32.944  29.107 116.404  1.00 33.77      A1HN
ATOM    293  OE2 GLU    17      34.821  27.977 116.108  1.00 35.40      A1HN
ATOM    294  C   GLU    17      35.957  28.562 111.138  1.00 46.13      A1HN
ATOM    295  O   GLU    17      36.589  29.621 111.206  1.00 43.13      A1HN
ATOM    296  N   GLU    18      36.437  27.485 110.540  1.00 48.26      A1HN
ATOM    297  HN  GLU    18      35.930  26.631 110.497  1.00  0.00      A1HN
ATOM    298  CA  GLU    18      37.724  27.556 109.847  1.00 48.97      A1HN
ATOM    299  HA  GLU    18      38.409  28.113 110.472  1.00  0.00      A1HN
ATOM    300  CB  GLU    18      38.363  26.176 109.650  1.00 46.09      A1HN
ATOM    301  HB1 GLU    18      37.601  25.439 109.314  1.00  0.00      A1HN
ATOM    302  HB2 GLU    18      39.146  26.225 108.857  1.00  0.00      A1HN
ATOM    303  CG  GLU    18      39.047  25.695 110.938  1.00 41.84      A1HN
ATOM    304  HG1 GLU    18      39.755  26.463 111.310  1.00  0.00      A1HN
ATOM    305  HG2 GLU    18      38.301  25.496 111.733  1.00  0.00      A1HN
ATOM    306  CD  GLU    18      39.870  24.407 110.765  1.00 39.34      A1HN
ATOM    307  OE1 GLU    18      40.764  24.172 111.607  1.00 36.28      A1HN
ATOM    308  OE2 GLU    18      39.614  23.641 109.800  1.00 36.32      A1HN
ATOM    309  C   GLU    18      37.585  28.346 108.546  1.00 48.23      A1HN
ATOM    310  O   GLU    18      36.658  28.161 107.769  1.00 45.69      A1HN
ATOM    311  N   ALA    19      38.542  29.245 108.333  1.00 46.73      A1HN
ATOM    312  HN  ALA    19      39.295  29.290 108.975  1.00  0.00      A1HN
ATOM    313  CA  ALA    19      38.524  30.224 107.259  1.00 47.02      A1HN
ATOM    314  HA  ALA    19      37.759  30.950 107.499  1.00  0.00      A1HN
ATOM    315  CB  ALA    19      39.896  30.906 107.199  1.00 43.14      A1HN
ATOM    316  HB1 ALA    19      40.131  31.381 108.174  1.00  0.00      A1HN
ATOM    317  HB2 ALA    19      40.685  30.157 106.970  1.00  0.00      A1HN
ATOM    318  HB3 ALA    19      39.910  31.688 106.410  1.00  0.00      A1HN
ATOM    319  C   ALA    19      38.151  29.592 105.908  1.00 47.96      A1HN
ATOM    320  O   ALA    19      38.859  28.722 105.409  1.00 45.36      A1HN
ATOM    321  N   GLU    20      37.094  30.119 105.306  1.00 51.42      A1HN
ATOM    322  HN  GLU    20      36.462  30.713 105.793  1.00  0.00      A1HN
ATOM    323  CA  GLU    20      36.713  29.868 103.915  1.00 52.28      A1HN
ATOM    324  HA  GLU    20      36.564  28.806 103.778  1.00  0.00      A1HN
ATOM    325  CB  GLU    20      35.423  30.622 103.543  1.00 48.87      A1HN
ATOM    326  HB1 GLU    20      35.520  31.694 103.829  1.00  0.00      A1HN
ATOM    327  HB2 GLU    20      35.295  30.602 102.435  1.00  0.00      A1HN
ATOM    328  CG  GLU    20      34.123  30.062 104.143  1.00 44.11      A1HN
ATOM    329  HG1 GLU    20      33.995  28.997 103.869  1.00  0.00      A1HN
ATOM    330  HG2 GLU    20      34.114  30.145 105.247  1.00  0.00      A1HN
ATOM    331  CD  GLU    20      32.870  30.808 103.628  1.00 41.36      A1HN
ATOM    332  OE1 GLU    20      31.777  30.204 103.660  1.00 37.68      A1HN
ATOM    333  OE2 GLU    20      33.000  31.978 103.193  1.00 38.05      A1HN
ATOM    334  C   GLU    20      37.858  30.314 102.991  1.00 53.04      A1HN
ATOM    335  O   GLU    20      37.877  31.424 102.460  1.00 50.10      A1HN
ATOM    336  N   LEU    21      38.839  29.449 102.826  1.00 56.33      A1HN
ATOM    337  HN  LEU    21      38.910  28.672 103.453  1.00  0.00      A1HN
ATOM    338  CA  LEU    21      39.731  29.557 101.688  1.00 56.76      A1HN
ATOM    339  HA  LEU    21      40.238  30.502 101.757  1.00  0.00      A1HN
ATOM    340  CB  LEU    21      40.782  28.441 101.732  1.00 51.20      A1HN
ATOM    341  HB1 LEU    21      40.334  27.566 102.253  1.00  0.00      A1HN
ATOM    342  HB2 LEU    21      41.055  28.108 100.706  1.00  0.00      A1HN
ATOM    343  CG  LEU    21      42.063  28.871 102.456  1.00 46.34      A1HN
ATOM    344  HG  LEU    21      41.790  29.498 103.338  1.00  0.00      A1HN
ATOM    345  CD1 LEU    21      42.843  27.648 102.951  1.00 43.55      A1HN
ATOM    346 HD11 LEU    21      43.772  27.963 103.471  1.00  0.00      A1HN
ATOM    347 HD12 LEU    21      42.223  27.061 103.663  1.00  0.00      A1HN
ATOM    348 HD13 LEU    21      43.115  26.992 102.097  1.00  0.00      A1HN
ATOM    349  CD2 LEU    21      42.994  29.656 101.519  1.00 43.39      A1HN
ATOM    350 HD21 LEU    21      43.909  29.976 102.060  1.00  0.00      A1HN
ATOM    351 HD22 LEU    21      43.293  28.996 100.680  1.00  0.00      A1HN
ATOM    352 HD23 LEU    21      42.488  30.555 101.112  1.00  0.00      A1HN
ATOM    353  C   LEU    21      38.828  29.473 100.456  1.00 59.19      A1HN
ATOM    354  O   LEU    21      38.132  28.473 100.287  1.00 54.93      A1HN
ATOM    355  N   PRO    22      38.764  30.511  99.640  1.00 60.27      A1HN
ATOM    356  CD  PRO    22      39.576  31.705  99.688  1.00 56.61      A1HN
ATOM    357  HD1 PRO    22      39.650  32.114 100.722  1.00  0.00      A1HN
ATOM    358  HD2 PRO    22      40.585  31.468  99.288  1.00  0.00      A1HN
ATOM    359  CA  PRO    22      37.783  30.587  98.574  1.00 60.79      A1HN
ATOM    360  HA  PRO    22      36.805  30.590  99.036  1.00  0.00      A1HN
ATOM    361  CB  PRO    22      38.093  31.881  97.804  1.00 56.29      A1HN
ATOM    362  HB1 PRO    22      37.169  32.381  97.445  1.00  0.00      A1HN
ATOM    363  HB2 PRO    22      38.757  31.677  96.934  1.00  0.00      A1HN
ATOM    364  CG  PRO    22      38.858  32.735  98.805  1.00 54.14      A1HN
ATOM    365  HG1 PRO    22      38.130  33.291  99.441  1.00  0.00      A1HN
ATOM    366  HG2 PRO    22      39.552  33.456  98.329  1.00  0.00      A1HN
ATOM    367  C   PRO    22      37.882  29.355  97.671  1.00 64.01      A1HN
ATOM    368  O   PRO    22      38.995  28.940  97.314  1.00 61.78      A1HN
ATOM    369  N   ALA    23      36.742  28.815  97.255  1.00 69.37      A1HN
ATOM    370  HN  ALA    23      35.878  29.171  97.594  1.00  0.00      A1HN
ATOM    371  CA  ALA    23      36.679  27.656  96.354  1.00 69.53      A1HN
ATOM    372  HA  ALA    23      37.027  26.796  96.886  1.00  0.00      A1HN
ATOM    373  CB  ALA    23      35.210  27.449  95.969  1.00 65.63      A1HN
ATOM    374  HB1 ALA    23      34.584  27.351  96.881  1.00  0.00      A1HN
ATOM    375  HB2 ALA    23      34.828  28.306  95.373  1.00  0.00      A1HN
ATOM    376  HB3 ALA    23      35.086  26.528  95.373  1.00  0.00      A1HN
ATOM    377  C   ALA    23      37.574  27.843  95.107  1.00 71.96      A1HN
ATOM    378  O   ALA    23      38.233  26.903  94.649  1.00 68.53      A1HN
ATOM    379  N   GLU    24      37.709  29.080  94.646  1.00 70.64      A1HN
ATOM    380  HN  GLU    24      37.142  29.817  94.997  1.00  0.00      A1HN
ATOM    381  CA  GLU    24      38.644  29.452  93.588  1.00 71.47      A1HN
ATOM    382  HA  GLU    24      38.363  28.940  92.676  1.00  0.00      A1HN
ATOM    383  CB  GLU    24      38.626  30.965  93.365  1.00 68.16      A1HN
ATOM    384  HB1 GLU    24      38.845  31.505  94.314  1.00  0.00      A1HN
ATOM    385  HB2 GLU    24      39.447  31.208  92.645  1.00  0.00      A1HN
ATOM    386  CG  GLU    24      37.351  31.533  92.752  1.00 61.80      A1HN
ATOM    387  HG1 GLU    24      37.041  30.938  91.866  1.00  0.00      A1HN
ATOM    388  HG2 GLU    24      36.508  31.561  93.469  1.00  0.00      A1HN
ATOM    389  CD  GLU    24      37.579  32.962  92.247  1.00 56.37      A1HN
ATOM    390  OE1 GLU    24      36.662  33.492  91.591  1.00 51.06      A1HN
ATOM    391  OE2 GLU    24      38.712  33.502  92.440  1.00 51.52      A1HN
ATOM    392  C   GLU    24      40.109  29.101  93.888  1.00 72.52      A1HN
ATOM    393  O   GLU    24      40.867  28.814  92.960  1.00 70.13      A1HN
ATOM    394  N   LEU    25      40.536  29.165  95.145  1.00 73.09      A1HN
ATOM    395  HN  LEU    25      39.884  29.298  95.900  1.00  0.00      A1HN
ATOM    396  CA  LEU    25      41.934  28.920  95.515  1.00 73.02      A1HN
ATOM    397  HA  LEU    25      42.554  29.443  94.802  1.00  0.00      A1HN
ATOM    398  CB  LEU    25      42.206  29.460  96.928  1.00 69.56      A1HN
ATOM    399  HB1 LEU    25      41.374  30.148  97.202  1.00  0.00      A1HN
ATOM    400  HB2 LEU    25      42.195  28.650  97.689  1.00  0.00      A1HN
ATOM    401  CG  LEU    25      43.523  30.260  97.005  1.00 63.97      A1HN
ATOM    402  HG  LEU    25      43.995  30.291  95.995  1.00  0.00      A1HN
ATOM    403  CD1 LEU    25      43.246  31.699  97.454  1.00 58.67      A1HN
ATOM    404 HD11 LEU    25      44.189  32.286  97.479  1.00  0.00      A1HN
ATOM    405 HD12 LEU    25      42.532  32.197  96.766  1.00  0.00      A1HN
ATOM    406 HD13 LEU    25      42.812  31.703  98.477  1.00  0.00      A1HN
ATOM    407  CD2 LEU    25      44.518  29.635  97.966  1.00 59.97      A1HN
ATOM    408 HD21 LEU    25      45.484  30.184  97.942  1.00  0.00      A1HN
ATOM    409 HD22 LEU    25      44.132  29.673  99.002  1.00  0.00      A1HN
ATOM    410 HD23 LEU    25      44.710  28.574  97.697  1.00  0.00      A1HN
ATOM    411  C   LEU    25      42.273  27.436  95.382  1.00 74.76      A1HN
ATOM    412  O   LEU    25      43.322  27.087  94.836  1.00 71.33      A1HN
ATOM    413  N   PHE    26      41.342  26.570  95.786  1.00 72.17      A1HN
ATOM    414  HN  PHE    26      40.518  26.899  96.243  1.00  0.00      A1HN
ATOM    415  CA  PHE    26      41.442  25.128  95.577  1.00 72.50      A1HN
ATOM    416  HA  PHE    26      42.384  24.788  95.985  1.00  0.00      A1HN
ATOM    417  CB  PHE    26      40.274  24.421  96.272  1.00 70.03      A1HN
ATOM    418  HB1 PHE    26      39.310  24.729  95.809  1.00  0.00      A1HN
ATOM    419  HB2 PHE    26      40.367  23.318  96.160  1.00  0.00      A1HN
ATOM    420  CG  PHE    26      40.192  24.699  97.747  1.00 70.21      A1HN
ATOM    421  CD1 PHE    26      41.262  24.368  98.587  1.00 65.38      A1HN
ATOM    422  HD1 PHE    26      42.157  23.927  98.181  1.00  0.00      A1HN
ATOM    423  CE1 PHE    26      41.186  24.631  99.968  1.00 61.75      A1HN
ATOM    424  HE1 PHE    26      42.038  24.480 100.600  1.00  0.00      A1HN
ATOM    425  CZ  PHE    26      40.029  25.221 100.498  1.00 64.85      A1HN
ATOM    426  HZ  PHE    26      39.962  25.414 101.559  1.00  0.00      A1HN
ATOM    427  CD2 PHE    26      39.028  25.296  98.290  1.00 65.87      A1HN
ATOM    428  HD2 PHE    26      38.195  25.487  97.650  1.00  0.00      A1HN
ATOM    429  CE2 PHE    26      38.952  25.557  99.667  1.00 62.16      A1HN
ATOM    430  HE2 PHE    26      38.062  25.998 100.092  1.00  0.00      A1HN
ATOM    431  C   PHE    26      41.455  24.786  94.091  1.00 73.54      A1HN
ATOM    432  O   PHE    26      42.330  24.054  93.630  1.00 71.53      A1HN
ATOM    433  N   GLN    27      40.559  25.391  93.331  1.00 72.88      A1HN
ATOM    434  HN  GLN    27      39.866  25.986  93.744  1.00  0.00      A1HN
ATOM    435  CA  GLN    27      40.487  25.188  91.892  1.00 72.37      A1HN
ATOM    436  HA  GLN    27      40.405  24.123  91.718  1.00  0.00      A1HN
ATOM    437  CB  GLN    27      39.232  25.883  91.361  1.00 69.20      A1HN
ATOM    438  HB1 GLN    27      38.477  25.918  92.183  1.00  0.00      A1HN
ATOM    439  HB2 GLN    27      39.441  26.939  91.077  1.00  0.00      A1HN
ATOM    440  CG  GLN    27      38.601  25.105  90.203  1.00 64.05      A1HN
ATOM    441  HG1 GLN    27      39.287  25.093  89.330  1.00  0.00      A1HN
ATOM    442  HG2 GLN    27      38.406  24.057  90.516  1.00  0.00      A1HN
ATOM    443  CD  GLN    27      37.273  25.721  89.747  1.00 59.91      A1HN
ATOM    444  OE1 GLN    27      37.000  26.876  90.006  1.00 55.96      A1HN
ATOM    445  NE2 GLN    27      36.442  24.994  89.049  1.00 52.39      A1HN
ATOM    446 HE21 GLN    27      35.572  25.420  88.822  1.00  0.00      A1HN
ATOM    447 HE22 GLN    27      36.628  24.034  88.867  1.00  0.00      A1HN
ATOM    448  C   GLN    27      41.777  25.661  91.200  1.00 73.50      A1HN
ATOM    449  O   GLN    27      42.303  24.972  90.326  1.00 71.98      A1HN
ATOM    450  N   LYS    28      42.367  26.775  91.654  1.00 74.73      A1HN
ATOM    451  HN  LYS    28      41.896  27.342  92.335  1.00  0.00      A1HN
ATOM    452  CA  LYS    28      43.679  27.236  91.176  1.00 73.87      A1HN
ATOM    453  HA  LYS    28      43.637  27.297  90.098  1.00  0.00      A1HN
ATOM    454  CB  LYS    28      44.004  28.630  91.751  1.00 70.64      A1HN
ATOM    455  HB1 LYS    28      43.727  28.638  92.829  1.00  0.00      A1HN
ATOM    456  HB2 LYS    28      45.095  28.835  91.682  1.00  0.00      A1HN
ATOM    457  CG  LYS    28      43.253  29.747  91.005  1.00 64.76      A1HN
ATOM    458  HG1 LYS    28      43.639  29.835  89.967  1.00  0.00      A1HN
ATOM    459  HG2 LYS    28      42.178  29.453  90.936  1.00  0.00      A1HN
ATOM    460  CD  LYS    28      43.348  31.093  91.741  1.00 60.02      A1HN
ATOM    461  HD1 LYS    28      42.974  30.925  92.778  1.00  0.00      A1HN
ATOM    462  HD2 LYS    28      44.397  31.450  91.794  1.00  0.00      A1HN
ATOM    463  CE  LYS    28      42.439  32.111  91.027  1.00 53.88      A1HN
ATOM    464  HE1 LYS    28      42.938  32.480  90.105  1.00  0.00      A1HN
ATOM    465  HE2 LYS    28      41.483  31.619  90.731  1.00  0.00      A1HN
ATOM    466  NZ  LYS    28      42.072  33.285  91.861  1.00 47.45      A1HN
ATOM    467  HZ1 LYS    28      41.918  34.123  91.266  1.00  0.00      A1HN
ATOM    468  HZ2 LYS    28      41.127  33.104  92.294  1.00  0.00      A1HN
ATOM    469  HZ3 LYS    28      42.759  33.485  92.606  1.00  0.00      A1HN
ATOM    470  C   LYS    28      44.800  26.239  91.492  1.00 74.55      A1HN
ATOM    471  O   LYS    28      45.645  26.016  90.623  1.00 71.57      A1HN
ATOM    472  N   LYS    29      44.812  25.620  92.686  1.00 75.82      A1HN
ATOM    473  HN  LYS    29      44.112  25.846  93.369  1.00  0.00      A1HN
ATOM    474  CA  LYS    29      45.803  24.591  93.061  1.00 75.30      A1HN
ATOM    475  HA  LYS    29      46.786  24.996  92.865  1.00  0.00      A1HN
ATOM    476  CB  LYS    29      45.697  24.258  94.563  1.00 72.93      A1HN
ATOM    477  HB1 LYS    29      45.720  25.214  95.134  1.00  0.00      A1HN
ATOM    478  HB2 LYS    29      44.713  23.778  94.765  1.00  0.00      A1HN
ATOM    479  CG  LYS    29      46.833  23.343  95.082  1.00 68.66      A1HN
ATOM    480  HG1 LYS    29      46.806  22.385  94.512  1.00  0.00      A1HN
ATOM    481  HG2 LYS    29      47.812  23.832  94.881  1.00  0.00      A1HN
ATOM    482  CD  LYS    29      46.713  23.017  96.587  1.00 66.35      A1HN
ATOM    483  HD1 LYS    29      46.750  23.959  97.177  1.00  0.00      A1HN
ATOM    484  HD2 LYS    29      45.723  22.546  96.754  1.00  0.00      A1HN
ATOM    485  CE  LYS    29      47.801  22.043  97.073  1.00 60.29      A1HN
ATOM    486  HE1 LYS    29      47.798  21.141  96.419  1.00  0.00      A1HN
ATOM    487  HE2 LYS    29      48.800  22.524  97.002  1.00  0.00      A1HN
ATOM    488  NZ  LYS    29      47.633  21.549  98.480  1.00 54.45      A1HN
ATOM    489  HZ1 LYS    29      48.439  21.703  99.122  1.00  0.00      A1HN
ATOM    490  HZ2 LYS    29      46.761  21.917  98.916  1.00  0.00      A1HN
ATOM    491  HZ3 LYS    29      47.499  20.505  98.432  1.00  0.00      A1HN
ATOM    492  C   LYS    29      45.656  23.345  92.175  1.00 75.65      A1HN
ATOM    493  O   LYS    29      46.652  22.862  91.637  1.00 72.98      A1HN
ATOM    494  N   VAL    30      44.433  22.898  91.955  1.00 72.32      A1HN
ATOM    495  HN  VAL    30      43.656  23.327  92.426  1.00  0.00      A1HN
ATOM    496  CA  VAL    30      44.119  21.771  91.069  1.00 71.92      A1HN
ATOM    497  HA  VAL    30      44.688  20.912  91.394  1.00  0.00      A1HN
ATOM    498  CB  VAL    30      42.625  21.422  91.134  1.00 69.16      A1HN
ATOM    499  HB  VAL    30      42.027  22.355  90.995  1.00  0.00      A1HN
ATOM    500  CG1 VAL    30      42.199  20.402  90.085  1.00 65.65      A1HN
ATOM    501 HG11 VAL    30      41.236  19.919  90.357  1.00  0.00      A1HN
ATOM    502 HG12 VAL    30      42.070  20.891  89.093  1.00  0.00      A1HN
ATOM    503 HG13 VAL    30      42.989  19.634  89.968  1.00  0.00      A1HN
ATOM    504  CG2 VAL    30      42.308  20.844  92.520  1.00 67.15      A1HN
ATOM    505 HG21 VAL    30      41.211  20.682  92.526  1.00  0.00      A1HN
ATOM    506 HG22 VAL    30      42.831  19.881  92.691  1.00  0.00      A1HN
ATOM    507 HG23 VAL    30      42.577  21.546  93.336  1.00  0.00      A1HN
ATOM    508  C   VAL    30      44.547  22.059  89.635  1.00 73.70      A1HN
ATOM    509  O   VAL    30      45.310  21.293  89.058  1.00 72.08      A1HN
ATOM    510  N   VAL    31      44.152  23.188  89.075  1.00 71.31      A1HN
ATOM    511  HN  VAL    31      43.515  23.794  89.563  1.00  0.00      A1HN
ATOM    512  CA  VAL    31      44.508  23.577  87.706  1.00 69.66      A1HN
ATOM    513  HA  VAL    31      44.244  22.764  87.043  1.00  0.00      A1HN
ATOM    514  CB  VAL    31      43.726  24.832  87.284  1.00 65.68      A1HN
ATOM    515  HB  VAL    31      43.864  25.609  88.073  1.00  0.00      A1HN
ATOM    516  CG1 VAL    31      44.171  25.400  85.932  1.00 60.67      A1HN
ATOM    517 HG11 VAL    31      43.519  26.251  85.640  1.00  0.00      A1HN
ATOM    518 HG12 VAL    31      45.222  25.749  85.949  1.00  0.00      A1HN
ATOM    519 HG13 VAL    31      44.079  24.618  85.145  1.00  0.00      A1HN
ATOM    520  CG2 VAL    31      42.233  24.527  87.163  1.00 61.64      A1HN
ATOM    521 HG21 VAL    31      41.660  25.447  86.921  1.00  0.00      A1HN
ATOM    522 HG22 VAL    31      42.055  23.787  86.351  1.00  0.00      A1HN
ATOM    523 HG23 VAL    31      41.820  24.103  88.101  1.00  0.00      A1HN
ATOM    524  C   VAL    31      46.021  23.792  87.553  1.00 70.65      A1HN
ATOM    525  O   VAL    31      46.587  23.536  86.487  1.00 67.53      A1HN
ATOM    526  N   ALA    32      46.705  24.230  88.604  1.00 73.68      A1HN
ATOM    527  HN  ALA    32      46.230  24.458  89.456  1.00  0.00      A1HN
ATOM    528  CA  ALA    32      48.155  24.362  88.574  1.00 72.54      A1HN
ATOM    529  HA  ALA    32      48.422  24.872  87.663  1.00  0.00      A1HN
ATOM    530  CB  ALA    32      48.613  25.160  89.799  1.00 69.03      A1HN
ATOM    531  HB1 ALA    32      48.097  26.141  89.842  1.00  0.00      A1HN
ATOM    532  HB2 ALA    32      48.357  24.611  90.732  1.00  0.00      A1HN
ATOM    533  HB3 ALA    32      49.711  25.325  89.784  1.00  0.00      A1HN
ATOM    534  C   ALA    32      48.868  23.008  88.498  1.00 73.43      A1HN
ATOM    535  O   ALA    32      49.924  22.907  87.870  1.00 69.73      A1HN
ATOM    536  N   SER    33      48.288  21.992  89.139  1.00 70.86      A1HN
ATOM    537  HN  SER    33      47.399  22.141  89.573  1.00  0.00      A1HN
ATOM    538  CA  SER    33      48.895  20.664  89.264  1.00 70.17      A1HN
ATOM    539  HA  SER    33      49.964  20.764  89.204  1.00  0.00      A1HN
ATOM    540  CB  SER    33      48.542  20.076  90.630  1.00 66.55      A1HN
ATOM    541  HB1 SER    33      47.444  19.889  90.688  1.00  0.00      A1HN
ATOM    542  HB2 SER    33      49.053  19.103  90.770  1.00  0.00      A1HN
ATOM    543  OG  SER    33      48.893  20.996  91.646  1.00 61.56      A1HN
ATOM    544  HG1 SER    33      48.158  21.637  91.703  1.00  0.00      A1HN
ATOM    545  C   SER    33      48.473  19.720  88.145  1.00 71.97      A1HN
ATOM    546  O   SER    33      49.306  19.016  87.577  1.00 68.19      A1HN
ATOM    547  N   PHE    34      47.189  19.744  87.818  1.00 71.90      A1HN
ATOM    548  HN  PHE    34      46.568  20.388  88.279  1.00  0.00      A1HN
ATOM    549  CA  PHE    34      46.512  18.882  86.864  1.00 71.20      A1HN
ATOM    550  HA  PHE    34      47.241  18.409  86.221  1.00  0.00      A1HN
ATOM    551  CB  PHE    34      45.774  17.780  87.632  1.00 68.06      A1HN
ATOM    552  HB1 PHE    34      44.974  18.234  88.254  1.00  0.00      A1HN
ATOM    553  HB2 PHE    34      45.483  17.088  86.820  1.00  0.00      A1HN
ATOM    554  CG  PHE    34      46.668  16.929  88.508  1.00 68.66      A1HN
ATOM    555  CD1 PHE    34      47.512  15.966  87.932  1.00 64.32      A1HN
ATOM    556  HD1 PHE    34      47.539  15.852  86.861  1.00  0.00      A1HN
ATOM    557  CE1 PHE    34      48.331  15.173  88.744  1.00 60.13      A1HN
ATOM    558  HE1 PHE    34      48.981  14.437  88.292  1.00  0.00      A1HN
ATOM    559  CZ  PHE    34      48.319  15.341  90.141  1.00 63.55      A1HN
ATOM    560  HZ  PHE    34      48.957  14.734  90.765  1.00  0.00      A1HN
ATOM    561  CD2 PHE    34      46.647  17.095  89.903  1.00 65.40      A1HN
ATOM    562  HD2 PHE    34      46.030  17.860  90.343  1.00  0.00      A1HN
ATOM    563  CE2 PHE    34      47.474  16.304  90.723  1.00 61.37      A1HN
ATOM    564  HE2 PHE    34      47.465  16.441  91.794  1.00  0.00      A1HN
ATOM    565  C   PHE    34      45.554  19.715  85.998  1.00 72.82      A1HN
ATOM    566  O   PHE    34      44.350  19.706  86.213  1.00 69.84      A1HN
ATOM    567  N   PRO    35      46.064  20.451  85.013  1.00 67.75      A1HN
ATOM    568  CD  PRO    35      47.442  20.436  84.561  1.00 60.83      A1HN
ATOM    569  HD1 PRO    35      48.057  21.045  85.263  1.00  0.00      A1HN
ATOM    570  HD2 PRO    35      47.863  19.407  84.488  1.00  0.00      A1HN
ATOM    571  CA  PRO    35      45.270  21.424  84.250  1.00 66.14      A1HN
ATOM    572  HA  PRO    35      44.822  22.114  84.948  1.00  0.00      A1HN
ATOM    573  CB  PRO    35      46.280  22.098  83.311  1.00 59.47      A1HN
ATOM    574  HB1 PRO    35      46.673  23.012  83.814  1.00  0.00      A1HN
ATOM    575  HB2 PRO    35      45.853  22.389  82.330  1.00  0.00      A1HN
ATOM    576  CG  PRO    35      47.415  21.088  83.193  1.00 58.72      A1HN
ATOM    577  HG1 PRO    35      48.391  21.554  82.933  1.00  0.00      A1HN
ATOM    578  HG2 PRO    35      47.172  20.322  82.424  1.00  0.00      A1HN
ATOM    579  C   PRO    35      44.097  20.810  83.466  1.00 70.04      A1HN
ATOM    580  O   PRO    35      43.192  21.522  83.068  1.00 66.16      A1HN
ATOM    581  N   ARG    36      44.126  19.501  83.259  1.00 71.15      A1HN
ATOM    582  HN  ARG    36      44.891  18.988  83.630  1.00  0.00      A1HN
ATOM    583  CA  ARG    36      43.107  18.749  82.528  1.00 70.35      A1HN
ATOM    584  HA  ARG    36      42.367  19.434  82.135  1.00  0.00      A1HN
ATOM    585  CB  ARG    36      43.754  18.019  81.344  1.00 64.15      A1HN
ATOM    586  HB1 ARG    36      44.547  17.336  81.728  1.00  0.00      A1HN
ATOM    587  HB2 ARG    36      42.984  17.382  80.850  1.00  0.00      A1HN
ATOM    588  CG  ARG    36      44.342  18.986  80.309  1.00 58.82      A1HN
ATOM    589  HG1 ARG    36      43.533  19.646  79.927  1.00  0.00      A1HN
ATOM    590  HG2 ARG    36      45.125  19.623  80.778  1.00  0.00      A1HN
ATOM    591  CD  ARG    36      44.956  18.172  79.172  1.00 54.37      A1HN
ATOM    592  HD1 ARG    36      45.804  17.552  79.557  1.00  0.00      A1HN
ATOM    593  HD2 ARG    36      44.201  17.514  78.746  1.00  0.00      A1HN
ATOM    594  NE  ARG    36      45.413  19.022  78.068  1.00 48.61      A1HN
ATOM    595  HE  ARG    36      45.345  20.003  78.186  1.00  0.00      A1HN
ATOM    596  CZ  ARG    36      46.026  18.586  76.986  1.00 43.22      A1HN
ATOM    597  NH1 ARG    36      46.336  17.327  76.836  1.00 41.03      A1HN
ATOM    598 HH11 ARG    36      47.070  17.064  76.228  1.00  0.00      A1HN
ATOM    599 HH12 ARG    36      46.730  16.841  77.644  1.00  0.00      A1HN
ATOM    600  NH2 ARG    36      46.333  19.402  76.029  1.00 38.73      A1HN
ATOM    601 HH21 ARG    36      46.621  18.985  75.180  1.00  0.00      A1HN
ATOM    602 HH22 ARG    36      46.040  20.343  76.098  1.00  0.00      A1HN
ATOM    603  C   ARG    36      42.316  17.782  83.420  1.00 72.77      A1HN
ATOM    604  O   ARG    36      41.656  16.898  82.899  1.00 67.65      A1HN
ATOM    605  N   THR    37      42.395  17.934  84.736  1.00 76.34      A1HN
ATOM    606  HN  THR    37      42.962  18.649  85.147  1.00  0.00      A1HN
ATOM    607  CA  THR    37      41.662  17.077  85.657  1.00 77.40      A1HN
ATOM    608  HA  THR    37      42.114  16.244  85.274  1.00  0.00      A1HN
ATOM    609  CB  THR    37      42.070  17.314  87.106  1.00 72.95      A1HN
ATOM    610  HB  THR    37      41.941  18.400  87.335  1.00  0.00      A1HN
ATOM    611  OG1 THR    37      43.421  16.944  87.262  1.00 65.63      A1HN
ATOM    612  HG1 THR    37      43.598  17.003  88.203  1.00  0.00      A1HN
ATOM    613  CG2 THR    37      41.272  16.473  88.094  1.00 64.96      A1HN
ATOM    614 HG21 THR    37      41.093  17.017  89.035  1.00  0.00      A1HN
ATOM    615 HG22 THR    37      40.257  16.221  87.739  1.00  0.00      A1HN
ATOM    616 HG23 THR    37      41.777  15.503  88.294  1.00  0.00      A1HN
ATOM    617  C   THR    37      40.159  17.277  85.498  1.00 80.21      A1HN
ATOM    618  O   THR    37      39.665  18.400  85.563  1.00 77.19      A1HN
ATOM    619  N   VAL    38      39.456  16.172  85.343  1.00 80.53      A1HN
ATOM    620  HN  VAL    38      39.978  15.321  85.240  1.00  0.00      A1HN
ATOM    621  CA  VAL    38      38.001  16.100  85.389  1.00 82.06      A1HN
ATOM    622  HA  VAL    38      37.605  17.096  85.391  1.00  0.00      A1HN
ATOM    623  CB  VAL    38      37.441  15.374  84.154  1.00 76.74      A1HN
ATOM    624  HB  VAL    38      37.849  14.335  84.130  1.00  0.00      A1HN
ATOM    625  CG1 VAL    38      35.919  15.319  84.174  1.00 69.86      A1HN
ATOM    626 HG11 VAL    38      35.545  14.805  83.261  1.00  0.00      A1HN
ATOM    627 HG12 VAL    38      35.541  14.756  85.055  1.00  0.00      A1HN
ATOM    628 HG13 VAL    38      35.486  16.341  84.190  1.00  0.00      A1HN
ATOM    629  CG2 VAL    38      37.870  16.099  82.871  1.00 70.72      A1HN
ATOM    630 HG21 VAL    38      37.389  15.609  82.000  1.00  0.00      A1HN
ATOM    631 HG22 VAL    38      37.561  17.165  82.893  1.00  0.00      A1HN
ATOM    632 HG23 VAL    38      38.973  16.057  82.733  1.00  0.00      A1HN
ATOM    633  C   VAL    38      37.627  15.390  86.686  1.00 85.09      A1HN
ATOM    634  O   VAL    38      38.100  14.284  86.940  1.00 82.77      A1HN
ATOM    635  N   LEU    39      36.811  16.034  87.511  1.00 87.72      A1HN
ATOM    636  HN  LEU    39      36.511  16.967  87.348  1.00  0.00      A1HN
ATOM    637  CA  LEU    39      36.275  15.391  88.704  1.00 88.91      A1HN
ATOM    638  HA  LEU    39      37.054  14.802  89.166  1.00  0.00      A1HN
ATOM    639  CB  LEU    39      35.787  16.439  89.716  1.00 87.80      A1HN
ATOM    640  HB1 LEU    39      34.926  16.995  89.282  1.00  0.00      A1HN
ATOM    641  HB2 LEU    39      35.419  15.907  90.620  1.00  0.00      A1HN
ATOM    642  CG  LEU    39      36.852  17.449  90.169  1.00 88.28      A1HN
ATOM    643  HG  LEU    39      37.228  18.011  89.281  1.00  0.00      A1HN
ATOM    644  CD1 LEU    39      36.236  18.453  91.145  1.00 85.86      A1HN
ATOM    645 HD11 LEU    39      36.988  19.204  91.465  1.00  0.00      A1HN
ATOM    646 HD12 LEU    39      35.390  18.992  90.668  1.00  0.00      A1HN
ATOM    647 HD13 LEU    39      35.850  17.933  92.049  1.00  0.00      A1HN
ATOM    648  CD2 LEU    39      38.040  16.780  90.869  1.00 86.03      A1HN
ATOM    649 HD21 LEU    39      38.766  17.545  91.215  1.00  0.00      A1HN
ATOM    650 HD22 LEU    39      37.686  16.204  91.751  1.00  0.00      A1HN
ATOM    651 HD23 LEU    39      38.570  16.086  90.184  1.00  0.00      A1HN
ATOM    652  C   LEU    39      35.167  14.427  88.293  1.00 89.35      A1HN
ATOM    653  O   LEU    39      34.360  14.734  87.413  1.00 86.65      A1HN
ATOM    654  N   SER    40      35.148  13.248  88.908  1.00 88.99      A1HN
ATOM    655  HN  SER    40      35.777  13.056  89.656  1.00  0.00      A1HN
ATOM    656  CA  SER    40      34.233  12.183  88.523  1.00 89.13      A1HN
ATOM    657  HA  SER    40      33.293  12.627  88.226  1.00  0.00      A1HN
ATOM    658  CB  SER    40      34.814  11.393  87.344  1.00 86.28      A1HN
ATOM    659  HB1 SER    40      34.103  10.597  87.026  1.00  0.00      A1HN
ATOM    660  HB2 SER    40      34.958  12.089  86.485  1.00  0.00      A1HN
ATOM    661  OG  SER    40      36.061  10.811  87.673  1.00 77.45      A1HN
ATOM    662  HG1 SER    40      36.312  10.186  86.980  1.00  0.00      A1HN
ATOM    663  C   SER    40      33.921  11.258  89.698  1.00 90.34      A1HN
ATOM    664  O   SER    40      34.678  11.185  90.671  1.00 87.88      A1HN
ATOM    665  N   THR    41      32.827  10.537  89.587  1.00 89.99      A1HN
ATOM    666  HN  THR    41      32.209  10.646  88.814  1.00  0.00      A1HN
ATOM    667  CA  THR    41      32.433   9.466  90.509  1.00 89.75      A1HN
ATOM    668  HA  THR    41      33.067   9.491  91.384  1.00  0.00      A1HN
ATOM    669  CB  THR    41      30.987   9.673  90.983  1.00 87.72      A1HN
ATOM    670  HB  THR    41      30.684   8.826  91.645  1.00  0.00      A1HN
ATOM    671  OG1 THR    41      30.122   9.730  89.879  1.00 78.43      A1HN
ATOM    672  HG1 THR    41      29.252   9.922  90.247  1.00  0.00      A1HN
ATOM    673  CG2 THR    41      30.802  10.960  91.773  1.00 76.95      A1HN
ATOM    674 HG21 THR    41      29.770  11.041  92.178  1.00  0.00      A1HN
ATOM    675 HG22 THR    41      31.499  10.984  92.641  1.00  0.00      A1HN
ATOM    676 HG23 THR    41      31.004  11.850  91.140  1.00  0.00      A1HN
ATOM    677  C   THR    41      32.616   8.090  89.853  1.00 89.63      A1HN
ATOM    678  O   THR    41      33.005   7.994  88.685  1.00 83.29      A1HN
ATOM    679  N   GLY    42      32.352   7.028  90.597  1.00 88.09      A1HN
ATOM    680  HN  GLY    42      32.080   7.147  91.548  1.00  0.00      A1HN
ATOM    681  CA  GLY    42      32.426   5.666  90.080  1.00 88.40      A1HN
ATOM    682  HA1 GLY    42      32.133   5.668  89.038  1.00  0.00      A1HN
ATOM    683  HA2 GLY    42      31.778   5.057  90.692  1.00  0.00      A1HN
ATOM    684  C   GLY    42      33.821   5.043  90.169  1.00 90.38      A1HN
ATOM    685  O   GLY    42      34.611   5.375  91.048  1.00 87.43      A1HN
ATOM    686  N   MET    43      34.123   4.103  89.269  1.00 90.18      A1HN
ATOM    687  HN  MET    43      33.494   3.879  88.533  1.00  0.00      A1HN
ATOM    688  CA  MET    43      35.334   3.279  89.363  1.00 90.49      A1HN
ATOM    689  HA  MET    43      35.364   2.832  90.349  1.00  0.00      A1HN
ATOM    690  CB  MET    43      35.254   2.164  88.317  1.00 88.23      A1HN
ATOM    691  HB1 MET    43      34.284   1.631  88.430  1.00  0.00      A1HN
ATOM    692  HB2 MET    43      35.293   2.595  87.290  1.00  0.00      A1HN
ATOM    693  CG  MET    43      36.401   1.151  88.483  1.00 80.37      A1HN
ATOM    694  HG1 MET    43      37.369   1.683  88.337  1.00  0.00      A1HN
ATOM    695  HG2 MET    43      36.406   0.767  89.527  1.00  0.00      A1HN
ATOM    696  SD  MET    43      36.362  -0.239  87.322  1.00 73.62      A1HN
ATOM    697  CE  MET    43      34.974  -1.192  87.966  1.00 64.45      A1HN
ATOM    698  HE1 MET    43      34.855  -2.144  87.406  1.00  0.00      A1HN
ATOM    699  HE2 MET    43      35.130  -1.443  89.037  1.00  0.00      A1HN
ATOM    700  HE3 MET    43      34.022  -0.626  87.881  1.00  0.00      A1HN
ATOM    701  C   MET    43      36.632   4.084  89.212  1.00 91.69      A1HN
ATOM    702  O   MET    43      37.608   3.791  89.897  1.00 89.53      A1HN
ATOM    703  N   ASP    44      36.632   5.098  88.365  1.00 90.74      A1HN
ATOM    704  HN  ASP    44      35.860   5.233  87.753  1.00  0.00      A1HN
ATOM    705  CA  ASP    44      37.763   6.002  88.160  1.00 90.32      A1HN
ATOM    706  HA  ASP    44      38.637   5.604  88.661  1.00  0.00      A1HN
ATOM    707  CB  ASP    44      38.103   6.096  86.667  1.00 88.14      A1HN
ATOM    708  HB1 ASP    44      37.218   6.406  86.075  1.00  0.00      A1HN
ATOM    709  HB2 ASP    44      38.930   6.817  86.498  1.00  0.00      A1HN
ATOM    710  CG  ASP    44      38.591   4.764  86.132  1.00 85.68      A1HN
ATOM    711  OD1 ASP    44      39.584   4.212  86.665  1.00 79.19      A1HN
ATOM    712  OD2 ASP    44      37.979   4.216  85.195  1.00 79.44      A1HN
ATOM    713  C   ASP    44      37.497   7.371  88.800  1.00 91.05      A1HN
ATOM    714  O   ASP    44      37.743   8.417  88.203  1.00 87.52      A1HN
ATOM    715  N   ASN    45      36.955   7.364  90.018  1.00 91.68      A1HN
ATOM    716  HN  ASN    45      36.623   6.502  90.400  1.00  0.00      A1HN
ATOM    717  CA  ASN    45      36.597   8.594  90.702  1.00 92.52      A1HN
ATOM    718  HA  ASN    45      35.944   9.134  90.027  1.00  0.00      A1HN
ATOM    719  CB  ASN    45      35.780   8.287  91.979  1.00 91.85      A1HN
ATOM    720  HB1 ASN    45      35.391   9.245  92.394  1.00  0.00      A1HN
ATOM    721  HB2 ASN    45      34.901   7.670  91.714  1.00  0.00      A1HN
ATOM    722  CG  ASN    45      36.580   7.621  93.084  1.00 93.00      A1HN
ATOM    723  OD1 ASN    45      37.575   8.109  93.557  1.00 85.01      A1HN
ATOM    724  ND2 ASN    45      36.136   6.460  93.544  1.00 85.75      A1HN
ATOM    725 HD21 ASN    45      36.653   5.992  94.270  1.00  0.00      A1HN
ATOM    726 HD22 ASN    45      35.360   6.014  93.102  1.00  0.00      A1HN
ATOM    727  C   ASN    45      37.802   9.504  90.939  1.00 93.20      A1HN
ATOM    728  O   ASN    45      38.947   9.067  91.097  1.00 91.77      A1HN
ATOM    729  N   ARG    46      37.525  10.793  90.949  1.00 92.80      A1HN
ATOM    730  HN  ARG    46      36.574  11.080  90.779  1.00  0.00      A1HN
ATOM    731  CA  ARG    46      38.476  11.860  91.242  1.00 93.20      A1HN
ATOM    732  HA  ARG    46      39.284  11.468  91.841  1.00  0.00      A1HN
ATOM    733  CB  ARG    46      39.008  12.491  89.947  1.00 92.36      A1HN
ATOM    734  HB1 ARG    46      38.130  12.772  89.315  1.00  0.00      A1HN
ATOM    735  HB2 ARG    46      39.560  13.433  90.168  1.00  0.00      A1HN
ATOM    736  CG  ARG    46      39.900  11.574  89.108  1.00 89.86      A1HN
ATOM    737  HG1 ARG    46      39.382  10.584  89.185  1.00  0.00      A1HN
ATOM    738  HG2 ARG    46      39.721  11.618  88.046  1.00  0.00      A1HN
ATOM    739  CD  ARG    46      41.201  11.256  89.832  1.00 88.63      A1HN
ATOM    740  HD1 ARG    46      41.733  12.216  90.036  1.00  0.00      A1HN
ATOM    741  HD2 ARG    46      41.031  10.751  90.809  1.00  0.00      A1HN
ATOM    742  NE  ARG    46      42.092  10.455  88.994  1.00 88.34      A1HN
ATOM    743  HE  ARG    46      42.797  10.943  88.449  1.00  0.00      A1HN
ATOM    744  CZ  ARG    46      42.112   9.133  88.888  1.00 89.12      A1HN
ATOM    745  NH1 ARG    46      41.274   8.371  89.539  1.00 80.88      A1HN
ATOM    746 HH11 ARG    46      41.208   7.443  89.195  1.00  0.00      A1HN
ATOM    747 HH12 ARG    46      40.469   8.834  89.910  1.00  0.00      A1HN
ATOM    748  NH2 ARG    46      42.988   8.577  88.126  1.00 84.81      A1HN
ATOM    749 HH21 ARG    46      43.249   7.633  88.319  1.00  0.00      A1HN
ATOM    750 HH22 ARG    46      43.654   9.204  87.702  1.00  0.00      A1HN
ATOM    751  C   ARG    46      37.780  12.900  92.095  1.00 93.41      A1HN
ATOM    752  O   ARG    46      36.963  13.663  91.595  1.00 91.58      A1HN
ATOM    753  N   TYR    47      38.121  12.920  93.364  1.00 93.72      A1HN
ATOM    754  HN  TYR    47      38.810  12.287  93.715  1.00  0.00      A1HN
ATOM    755  CA  TYR    47      37.590  13.876  94.321  1.00 94.35      A1HN
ATOM    756  HA  TYR    47      36.702  14.344  93.912  1.00  0.00      A1HN
ATOM    757  CB  TYR    47      37.203  13.166  95.612  1.00 94.52      A1HN
ATOM    758  HB1 TYR    47      38.040  12.533  95.972  1.00  0.00      A1HN
ATOM    759  HB2 TYR    47      36.984  13.916  96.394  1.00  0.00      A1HN
ATOM    760  CG  TYR    47      35.978  12.292  95.478  1.00 94.71      A1HN
ATOM    761  CD1 TYR    47      34.696  12.853  95.614  1.00 92.97      A1HN
ATOM    762  HD1 TYR    47      34.596  13.897  95.845  1.00  0.00      A1HN
ATOM    763  CE1 TYR    47      33.550  12.056  95.504  1.00 92.34      A1HN
ATOM    764  HE1 TYR    47      32.576  12.499  95.613  1.00  0.00      A1HN
ATOM    765  CZ  TYR    47      33.683  10.679  95.258  1.00 93.26      A1HN
ATOM    766  OH  TYR    47      32.556   9.889  95.155  1.00 92.17      A1HN
ATOM    767  HH  TYR    47      31.854  10.351  95.669  1.00  0.00      A1HN
ATOM    768  CD2 TYR    47      36.098  10.904  95.224  1.00 93.11      A1HN
ATOM    769  HD2 TYR    47      37.076  10.461  95.123  1.00  0.00      A1HN
ATOM    770  CE2 TYR    47      34.954  10.093  95.110  1.00 92.47      A1HN
ATOM    771  HE2 TYR    47      35.033   9.030  94.956  1.00  0.00      A1HN
ATOM    772  C   TYR    47      38.597  14.996  94.576  1.00 94.44      A1HN
ATOM    773  O   TYR    47      39.789  14.744  94.765  1.00 93.18      A1HN
ATOM    774  N   LEU    48      38.110  16.214  94.632  1.00 93.36      A1HN
ATOM    775  HN  LEU    48      37.141  16.371  94.414  1.00  0.00      A1HN
ATOM    776  CA  LEU    48      38.843  17.364  95.142  1.00 93.16      A1HN
ATOM    777  HA  LEU    48      39.904  17.226  94.977  1.00  0.00      A1HN
ATOM    778  CB  LEU    48      38.374  18.620  94.397  1.00 91.89      A1HN
ATOM    779  HB1 LEU    48      38.643  18.523  93.323  1.00  0.00      A1HN
ATOM    780  HB2 LEU    48      37.263  18.671  94.454  1.00  0.00      A1HN
ATOM    781  CG  LEU    48      38.947  19.937  94.945  1.00 90.25      A1HN
ATOM    782  HG  LEU    48      38.663  20.067  96.018  1.00  0.00      A1HN
ATOM    783  CD1 LEU    48      40.463  20.006  94.814  1.00 86.16      A1HN
ATOM    784 HD11 LEU    48      40.815  21.055  94.738  1.00  0.00      A1HN
ATOM    785 HD12 LEU    48      40.938  19.549  95.710  1.00  0.00      A1HN
ATOM    786 HD13 LEU    48      40.787  19.398  93.947  1.00  0.00      A1HN
ATOM    787  CD2 LEU    48      38.351  21.109  94.165  1.00 85.41      A1HN
ATOM    788 HD21 LEU    48      38.710  22.079  94.569  1.00  0.00      A1HN
ATOM    789 HD22 LEU    48      38.618  21.046  93.089  1.00  0.00      A1HN
ATOM    790 HD23 LEU    48      37.251  21.070  94.262  1.00  0.00      A1HN
ATOM    791  C   LEU    48      38.614  17.467  96.653  1.00 93.78      A1HN
ATOM    792  O   LEU    48      37.471  17.525  97.097  1.00 92.86      A1HN
ATOM    793  N   VAL    49      39.692  17.532  97.429  1.00 93.48      A1HN
ATOM    794  HN  VAL    49      40.612  17.448  97.034  1.00  0.00      A1HN
ATOM    795  CA  VAL    49      39.625  17.773  98.869  1.00 93.78      A1HN
ATOM    796  HA  VAL    49      38.777  17.240  99.274  1.00  0.00      A1HN
ATOM    797  CB  VAL    49      40.892  17.275  99.576  1.00 93.80      A1HN
ATOM    798  HB  VAL    49      41.774  17.837  99.183  1.00  0.00      A1HN
ATOM    799  CG1 VAL    49      40.792  17.482 101.088  1.00 91.69      A1HN
ATOM    800 HG11 VAL    49      41.707  17.087 101.579  1.00  0.00      A1HN
ATOM    801 HG12 VAL    49      40.707  18.556 101.352  1.00  0.00      A1HN
ATOM    802 HG13 VAL    49      39.913  16.946 101.506  1.00  0.00      A1HN
ATOM    803  CG2 VAL    49      41.115  15.786  99.316  1.00 91.84      A1HN
ATOM    804 HG21 VAL    49      42.053  15.451  99.801  1.00  0.00      A1HN
ATOM    805 HG22 VAL    49      40.274  15.184  99.718  1.00  0.00      A1HN
ATOM    806 HG23 VAL    49      41.215  15.577  98.229  1.00  0.00      A1HN
ATOM    807  C   VAL    49      39.401  19.265  99.117  1.00 93.04      A1HN
ATOM    808  O   VAL    49      40.204  20.095  98.705  1.00 91.46      A1HN
ATOM    809  N   LEU    50      38.317  19.596  99.805  1.00 93.01      A1HN
ATOM    810  HN  LEU    50      37.691  18.874 100.114  1.00  0.00      A1HN
ATOM    811  CA  LEU    50      37.948  20.966 100.154  1.00 92.27      A1HN
ATOM    812  HA  LEU    50      38.439  21.658  99.481  1.00  0.00      A1HN
ATOM    813  CB  LEU    50      36.429  21.136 100.040  1.00 90.91      A1HN
ATOM    814  HB1 LEU    50      35.934  20.386 100.695  1.00  0.00      A1HN
ATOM    815  HB2 LEU    50      36.150  22.150 100.407  1.00  0.00      A1HN
ATOM    816  CG  LEU    50      35.865  20.984  98.612  1.00 89.11      A1HN
ATOM    817  HG  LEU    50      36.155  19.985  98.205  1.00  0.00      A1HN
ATOM    818  CD1 LEU    50      34.339  21.075  98.673  1.00 84.94      A1HN
ATOM    819 HD11 LEU    50      33.908  20.970  97.654  1.00  0.00      A1HN
ATOM    820 HD12 LEU    50      33.929  20.266  99.313  1.00  0.00      A1HN
ATOM    821 HD13 LEU    50      34.033  22.060  99.080  1.00  0.00      A1HN
ATOM    822  CD2 LEU    50      36.372  22.068  97.676  1.00 84.75      A1HN
ATOM    823 HD21 LEU    50      35.893  21.974  96.677  1.00  0.00      A1HN
ATOM    824 HD22 LEU    50      36.149  23.078  98.078  1.00  0.00      A1HN
ATOM    825 HD23 LEU    50      37.471  21.986  97.529  1.00  0.00      A1HN
ATOM    826  C   LEU    50      38.420  21.351 101.557  1.00 92.20      A1HN
ATOM    827  O   LEU    50      38.896  22.462 101.761  1.00 89.35      A1HN
ATOM    828  N   ALA    51      38.300  20.428 102.508  1.00 91.29      A1HN
ATOM    829  HN  ALA    51      37.964  19.516 102.286  1.00  0.00      A1HN
ATOM    830  CA  ALA    51      38.733  20.659 103.877  1.00 91.68      A1HN
ATOM    831  HA  ALA    51      39.543  21.379 103.875  1.00  0.00      A1HN
ATOM    832  CB  ALA    51      37.561  21.231 104.690  1.00 89.42      A1HN
ATOM    833  HB1 ALA    51      37.177  22.148 104.191  1.00  0.00      A1HN
ATOM    834  HB2 ALA    51      36.732  20.499 104.771  1.00  0.00      A1HN
ATOM    835  HB3 ALA    51      37.901  21.527 105.706  1.00  0.00      A1HN
ATOM    836  C   ALA    51      39.290  19.378 104.495  1.00 92.65      A1HN
ATOM    837  O   ALA    51      38.894  18.270 104.128  1.00 90.91      A1HN
ATOM    838  N   VAL    52      40.216  19.538 105.430  1.00 93.19      A1HN
ATOM    839  HN  VAL    52      40.489  20.452 105.728  1.00  0.00      A1HN
ATOM    840  CA  VAL    52      40.820  18.448 106.191  1.00 93.40      A1HN
ATOM    841  HA  VAL    52      40.256  17.537 106.045  1.00  0.00      A1HN
ATOM    842  CB  VAL    52      42.282  18.214 105.790  1.00 92.30      A1HN
ATOM    843  HB  VAL    52      42.871  19.139 106.008  1.00  0.00      A1HN
ATOM    844  CG1 VAL    52      42.887  17.047 106.565  1.00 87.60      A1HN
ATOM    845 HG11 VAL    52      43.929  16.922 106.197  1.00  0.00      A1HN
ATOM    846 HG12 VAL    52      42.919  17.257 107.656  1.00  0.00      A1HN
ATOM    847 HG13 VAL    52      42.317  16.112 106.391  1.00  0.00      A1HN
ATOM    848  CG2 VAL    52      42.415  17.903 104.292  1.00 88.13      A1HN
ATOM    849 HG21 VAL    52      43.453  17.597 104.039  1.00  0.00      A1HN
ATOM    850 HG22 VAL    52      41.721  17.096 103.997  1.00  0.00      A1HN
ATOM    851 HG23 VAL    52      42.164  18.796 103.681  1.00  0.00      A1HN
ATOM    852  C   VAL    52      40.745  18.811 107.660  1.00 93.30      A1HN
ATOM    853  O   VAL    52      41.338  19.799 108.080  1.00 90.94      A1HN
ATOM    854  N   ASN    53      40.047  17.981 108.449  1.00 92.89      A1HN
ATOM    855  HN  ASN    53      39.555  17.198 108.057  1.00  0.00      A1HN
ATOM    856  CA  ASN    53      39.995  18.133 109.896  1.00 92.10      A1HN
ATOM    857  HA  ASN    53      40.743  18.868 110.173  1.00  0.00      A1HN
ATOM    858  CB  ASN    53      38.590  18.585 110.341  1.00 89.21      A1HN
ATOM    859  HB1 ASN    53      37.940  18.585 109.458  1.00  0.00      A1HN
ATOM    860  HB2 ASN    53      38.165  17.917 111.116  1.00  0.00      A1HN
ATOM    861  CG  ASN    53      38.642  19.984 110.912  1.00 77.89      A1HN
ATOM    862  OD1 ASN    53      39.632  20.371 111.481  1.00 67.29      A1HN
ATOM    863  ND2 ASN    53      37.609  20.782 110.788  1.00 66.74      A1HN
ATOM    864 HD21 ASN    53      37.837  21.729 111.039  1.00  0.00      A1HN
ATOM    865 HD22 ASN    53      36.922  20.602 110.098  1.00  0.00      A1HN
ATOM    866  C   ASN    53      40.480  16.860 110.577  1.00 92.57      A1HN
ATOM    867  O   ASN    53      40.201  15.746 110.126  1.00 89.36      A1HN
ATOM    868  N   THR    54      41.237  17.006 111.657  1.00 91.65      A1HN
ATOM    869  HN  THR    54      41.390  17.927 112.026  1.00  0.00      A1HN
ATOM    870  CA  THR    54      41.734  15.879 112.445  1.00 90.62      A1HN
ATOM    871  HA  THR    54      41.437  14.946 111.990  1.00  0.00      A1HN
ATOM    872  CB  THR    54      43.255  15.864 112.537  1.00 87.70      A1HN
ATOM    873  HB  THR    54      43.607  16.737 113.139  1.00  0.00      A1HN
ATOM    874  OG1 THR    54      43.813  15.947 111.240  1.00 77.98      A1HN
ATOM    875  HG1 THR    54      43.542  16.821 110.933  1.00  0.00      A1HN
ATOM    876  CG2 THR    54      43.778  14.571 113.149  1.00 75.25      A1HN
ATOM    877 HG21 THR    54      44.888  14.565 113.157  1.00  0.00      A1HN
ATOM    878 HG22 THR    54      43.422  14.456 114.195  1.00  0.00      A1HN
ATOM    879 HG23 THR    54      43.421  13.701 112.557  1.00  0.00      A1HN
ATOM    880  C   THR    54      41.096  15.933 113.816  1.00 90.46      A1HN
ATOM    881  O   THR    54      41.295  16.893 114.555  1.00 86.51      A1HN
ATOM    882  N   VAL    55      40.333  14.900 114.147  1.00 90.06      A1HN
ATOM    883  HN  VAL    55      40.274  14.087 113.555  1.00  0.00      A1HN
ATOM    884  CA  VAL    55      39.617  14.803 115.418  1.00 89.09      A1HN
ATOM    885  HA  VAL    55      39.750  15.717 115.981  1.00  0.00      A1HN
ATOM    886  CB  VAL    55      38.105  14.598 115.203  1.00 84.92      A1HN
ATOM    887  HB  VAL    55      37.939  13.588 114.758  1.00  0.00      A1HN
ATOM    888  CG1 VAL    55      37.350  14.700 116.531  1.00 75.35      A1HN
ATOM    889 HG11 VAL    55      36.258  14.581 116.370  1.00  0.00      A1HN
ATOM    890 HG12 VAL    55      37.672  13.901 117.235  1.00  0.00      A1HN
ATOM    891 HG13 VAL    55      37.529  15.684 117.014  1.00  0.00      A1HN
ATOM    892  CG2 VAL    55      37.520  15.661 114.254  1.00 75.92      A1HN
ATOM    893 HG21 VAL    55      36.422  15.533 114.166  1.00  0.00      A1HN
ATOM    894 HG22 VAL    55      37.731  16.680 114.646  1.00  0.00      A1HN
ATOM    895 HG23 VAL    55      37.968  15.575 113.242  1.00  0.00      A1HN
ATOM    896  C   VAL    55      40.242  13.678 116.226  1.00 89.06      A1HN
ATOM    897  O   VAL    55      40.415  12.570 115.728  1.00 83.72      A1HN
ATOM    898  N   GLN    56      40.568  13.954 117.484  1.00 83.70      A1HN
ATOM    899  HN  GLN    56      40.433  14.862 117.865  1.00  0.00      A1HN
ATOM    900  CA  GLN    56      41.014  12.930 118.422  1.00 82.16      A1HN
ATOM    901  HA  GLN    56      41.333  12.052 117.875  1.00  0.00      A1HN
ATOM    902  CB  GLN    56      42.214  13.440 119.238  1.00 76.82      A1HN
ATOM    903  HB1 GLN    56      42.454  14.479 118.912  1.00  0.00      A1HN
ATOM    904  HB2 GLN    56      41.969  13.497 120.324  1.00  0.00      A1HN
ATOM    905  CG  GLN    56      43.438  12.558 119.029  1.00 68.54      A1HN
ATOM    906  HG1 GLN    56      43.228  11.534 119.409  1.00  0.00      A1HN
ATOM    907  HG2 GLN    56      43.659  12.491 117.941  1.00  0.00      A1HN
ATOM    908  CD  GLN    56      44.688  13.077 119.726  1.00 63.87      A1HN
ATOM    909  OE1 GLN    56      44.702  14.095 120.387  1.00 58.76      A1HN
ATOM    910  NE2 GLN    56      45.793  12.390 119.596  1.00 56.51      A1HN
ATOM    911 HE21 GLN    56      46.578  12.748 120.092  1.00  0.00      A1HN
ATOM    912 HE22 GLN    56      45.774  11.500 119.153  1.00  0.00      A1HN
ATOM    913  C   GLN    56      39.838  12.497 119.291  1.00 81.27      A1HN
ATOM    914  O   GLN    56      39.268  13.306 120.024  1.00 73.96      A1HN
ATOM    915  N   ASN    57      39.475  11.220 119.200  1.00 79.84      A1HN
ATOM    916  HN  ASN    57      39.954  10.601 118.572  1.00  0.00      A1HN
ATOM    917  CA  ASN    57      38.446  10.662 120.062  1.00 76.90      A1HN
ATOM    918  HA  ASN    57      37.622  11.365 120.101  1.00  0.00      A1HN
ATOM    919  CB  ASN    57      37.953   9.325 119.472  1.00 69.93      A1HN
ATOM    920  HB1 ASN    57      38.830   8.691 119.223  1.00  0.00      A1HN
ATOM    921  HB2 ASN    57      37.321   8.784 120.208  1.00  0.00      A1HN
ATOM    922  CG  ASN    57      37.107   9.515 118.222  1.00 63.41      A1HN
ATOM    923  OD1 ASN    57      36.645  10.601 117.925  1.00 56.31      A1HN
ATOM    924  ND2 ASN    57      36.867   8.456 117.473  1.00 58.27      A1HN
ATOM    925 HD21 ASN    57      36.394   8.624 116.609  1.00  0.00      A1HN
ATOM    926 HD22 ASN    57      37.224   7.563 117.718  1.00  0.00      A1HN
ATOM    927  C   ASN    57      38.968  10.532 121.502  1.00 77.21      A1HN
ATOM    928  O   ASN    57      40.171  10.454 121.744  1.00 70.02      A1HN
ATOM    929  N   LYS    58      38.053  10.433 122.466  1.00 76.64      A1HN
ATOM    930  HN  LYS    58      37.090  10.489 122.234  1.00  0.00      A1HN
ATOM    931  CA  LYS    58      38.396  10.287 123.891  1.00 76.12      A1HN
ATOM    932  HA  LYS    58      38.945  11.168 124.199  1.00  0.00      A1HN
ATOM    933  CB  LYS    58      37.120  10.145 124.728  1.00 71.40      A1HN
ATOM    934  HB1 LYS    58      36.494   9.322 124.316  1.00  0.00      A1HN
ATOM    935  HB2 LYS    58      37.404   9.855 125.769  1.00  0.00      A1HN
ATOM    936  CG  LYS    58      36.321  11.448 124.812  1.00 64.58      A1HN
ATOM    937  HG1 LYS    58      36.988  12.251 125.206  1.00  0.00      A1HN
ATOM    938  HG2 LYS    58      35.985  11.753 123.795  1.00  0.00      A1HN
ATOM    939  CD  LYS    58      35.115  11.255 125.745  1.00 58.04      A1HN
ATOM    940  HD1 LYS    58      34.478  10.440 125.330  1.00  0.00      A1HN
ATOM    941  HD2 LYS    58      35.491  10.926 126.741  1.00  0.00      A1HN
ATOM    942  CE  LYS    58      34.324  12.551 125.873  1.00 51.30      A1HN
ATOM    943  HE1 LYS    58      34.962  13.349 126.313  1.00  0.00      A1HN
ATOM    944  HE2 LYS    58      33.975  12.888 124.872  1.00  0.00      A1HN
ATOM    945  NZ  LYS    58      33.120  12.389 126.747  1.00 43.93      A1HN
ATOM    946  HZ1 LYS    58      32.601  13.289 126.811  1.00  0.00      A1HN
ATOM    947  HZ2 LYS    58      32.494  11.659 126.351  1.00  0.00      A1HN
ATOM    948  HZ3 LYS    58      33.420  12.100 127.700  1.00  0.00      A1HN
ATOM    949  C   LYS    58      39.315   9.098 124.192  1.00 77.75      A1HN
ATOM    950  O   LYS    58      40.075   9.148 125.146  1.00 71.01      A1HN
ATOM    951  N   GLU    59      39.268   8.065 123.357  1.00 78.18      A1HN
ATOM    952  HN  GLU    59      38.600   8.029 122.627  1.00  0.00      A1HN
ATOM    953  CA  GLU    59      40.113   6.869 123.476  1.00 77.63      A1HN
ATOM    954  HA  GLU    59      40.238   6.634 124.525  1.00  0.00      A1HN
ATOM    955  CB  GLU    59      39.407   5.682 122.814  1.00 73.66      A1HN
ATOM    956  HB1 GLU    59      39.241   5.877 121.732  1.00  0.00      A1HN
ATOM    957  HB2 GLU    59      40.052   4.773 122.888  1.00  0.00      A1HN
ATOM    958  CG  GLU    59      38.066   5.358 123.485  1.00 66.83      A1HN
ATOM    959  HG1 GLU    59      38.232   5.111 124.555  1.00  0.00      A1HN
ATOM    960  HG2 GLU    59      37.354   6.203 123.427  1.00  0.00      A1HN
ATOM    961  CD  GLU    59      37.349   4.147 122.879  1.00 60.75      A1HN
ATOM    962  OE1 GLU    59      36.317   3.753 123.462  1.00 54.93      A1HN
ATOM    963  OE2 GLU    59      37.818   3.637 121.836  1.00 55.45      A1HN
ATOM    964  C   GLU    59      41.539   7.060 122.902  1.00 78.07      A1HN
ATOM    965  O   GLU    59      42.328   6.120 122.887  1.00 70.53      A1HN
ATOM    966  N   GLY    60      41.881   8.244 122.432  1.00 75.51      A1HN
ATOM    967  HN  GLY    60      41.227   9.002 122.497  1.00  0.00      A1HN
ATOM    968  CA  GLY    60      43.171   8.545 121.808  1.00 74.93      A1HN
ATOM    969  HA1 GLY    60      43.947   7.995 122.323  1.00  0.00      A1HN
ATOM    970  HA2 GLY    60      43.314   9.613 121.866  1.00  0.00      A1HN
ATOM    971  C   GLY    60      43.265   8.166 120.320  1.00 77.51      A1HN
ATOM    972  O   GLY    60      44.276   8.475 119.683  1.00 71.30      A1HN
ATOM    973  N   ASN    61      42.222   7.552 119.771  1.00 80.78      A1HN
ATOM    974  HN  ASN    61      41.480   7.255 120.361  1.00  0.00      A1HN
ATOM    975  CA  ASN    61      42.178   7.233 118.347  1.00 80.94      A1HN
ATOM    976  HA  ASN    61      43.129   6.793 118.069  1.00  0.00      A1HN
ATOM    977  CB  ASN    61      41.055   6.232 118.070  1.00 74.73      A1HN
ATOM    978  HB1 ASN    61      40.116   6.575 118.550  1.00  0.00      A1HN
ATOM    979  HB2 ASN    61      40.879   6.155 116.974  1.00  0.00      A1HN
ATOM    980  CG  ASN    61      41.395   4.827 118.545  1.00 68.57      A1HN
ATOM    981  OD1 ASN    61      42.540   4.421 118.579  1.00 60.52      A1HN
ATOM    982  ND2 ASN    61      40.404   4.036 118.894  1.00 62.27      A1HN
ATOM    983 HD21 ASN    61      40.663   3.170 119.315  1.00  0.00      A1HN
ATOM    984 HD22 ASN    61      39.481   4.384 119.036  1.00  0.00      A1HN
ATOM    985  C   ASN    61      42.025   8.510 117.521  1.00 82.17      A1HN
ATOM    986  O   ASN    61      41.156   9.348 117.775  1.00 76.01      A1HN
ATOM    987  N   CYS    62      42.870   8.631 116.506  1.00 85.48      A1HN
ATOM    988  HN  CYS    62      43.548   7.924 116.340  1.00  0.00      A1HN
ATOM    989  CA  CYS    62      42.815   9.731 115.560  1.00 85.42      A1HN
ATOM    990  HA  CYS    62      42.441  10.612 116.068  1.00  0.00      A1HN
ATOM    991  CB  CYS    62      44.236  10.003 115.057  1.00 78.20      A1HN
ATOM    992  HB1 CYS    62      44.921   9.965 115.935  1.00  0.00      A1HN
ATOM    993  HB2 CYS    62      44.555   9.200 114.356  1.00  0.00      A1HN
ATOM    994  SG  CYS    62      44.348  11.636 114.297  1.00 68.24      A1HN
ATOM    995  HG1 CYS    62      45.665  11.632 114.136  1.00  0.00      A1HN
ATOM    996  C   CYS    62      41.833   9.401 114.424  1.00 88.47      A1HN
ATOM    997  O   CYS    62      41.888   8.313 113.850  1.00 85.19      A1HN
ATOM    998  N   GLU    63      40.945  10.334 114.093  1.00 88.57      A1HN
ATOM    999  HN  GLU    63      40.834  11.160 114.656  1.00  0.00      A1HN
ATOM   1000  CA  GLU    63      40.134  10.313 112.882  1.00 90.17      A1HN
ATOM   1001  HA  GLU    63      40.396   9.457 112.277  1.00  0.00      A1HN
ATOM   1002  CB  GLU    63      38.631  10.243 113.200  1.00 86.22      A1HN
ATOM   1003  HB1 GLU    63      38.401  10.890 114.076  1.00  0.00      A1HN
ATOM   1004  HB2 GLU    63      38.050  10.633 112.331  1.00  0.00      A1HN
ATOM   1005  CG  GLU    63      38.147   8.812 113.448  1.00 77.25      A1HN
ATOM   1006  HG1 GLU    63      38.474   8.221 112.577  1.00  0.00      A1HN
ATOM   1007  HG2 GLU    63      38.597   8.392 114.368  1.00  0.00      A1HN
ATOM   1008  CD  GLU    63      36.619   8.691 113.556  1.00 78.42      A1HN
ATOM   1009  OE1 GLU    63      36.114   7.535 113.599  1.00 72.66      A1HN
ATOM   1010  OE2 GLU    63      35.913   9.725 113.557  1.00 74.31      A1HN
ATOM   1011  C   GLU    63      40.436  11.551 112.046  1.00 91.70      A1HN
ATOM   1012  O   GLU    63      40.438  12.675 112.554  1.00 89.08      A1HN
ATOM   1013  N   LYS    64      40.662  11.361 110.770  1.00 91.67      A1HN
ATOM   1014  HN  LYS    64      40.625  10.424 110.404  1.00  0.00      A1HN
ATOM   1015  CA  LYS    64      40.811  12.457 109.823  1.00 92.77      A1HN
ATOM   1016  HA  LYS    64      40.913  13.388 110.361  1.00  0.00      A1HN
ATOM   1017  CB  LYS    64      42.093  12.254 109.003  1.00 91.38      A1HN
ATOM   1018  HB1 LYS    64      42.834  11.749 109.665  1.00  0.00      A1HN
ATOM   1019  HB2 LYS    64      41.908  11.596 108.134  1.00  0.00      A1HN
ATOM   1020  CG  LYS    64      42.696  13.576 108.526  1.00 87.26      A1HN
ATOM   1021  HG1 LYS    64      42.004  14.091 107.823  1.00  0.00      A1HN
ATOM   1022  HG2 LYS    64      42.830  14.233 109.419  1.00  0.00      A1HN
ATOM   1023  CD  LYS    64      44.059  13.308 107.872  1.00 86.66      A1HN
ATOM   1024  HD1 LYS    64      44.593  12.569 108.514  1.00  0.00      A1HN
ATOM   1025  HD2 LYS    64      43.915  12.846 106.871  1.00  0.00      A1HN
ATOM   1026  CE  LYS    64      44.897  14.581 107.792  1.00 83.65      A1HN
ATOM   1027  HE1 LYS    64      44.452  15.234 107.028  1.00  0.00      A1HN
ATOM   1028  HE2 LYS    64      44.940  15.106 108.771  1.00  0.00      A1HN
ATOM   1029  NZ  LYS    64      46.272  14.295 107.344  1.00 79.50      A1HN
ATOM   1030  HZ1 LYS    64      46.774  15.169 107.088  1.00  0.00      A1HN
ATOM   1031  HZ2 LYS    64      46.781  13.794 108.103  1.00  0.00      A1HN
ATOM   1032  HZ3 LYS    64      46.273  13.656 106.517  1.00  0.00      A1HN
ATOM   1033  C   LYS    64      39.549  12.551 108.978  1.00 93.52      A1HN
ATOM   1034  O   LYS    64      39.189  11.598 108.299  1.00 91.82      A1HN
ATOM   1035  N   ARG    65      38.870  13.689 109.027  1.00 93.78      A1HN
ATOM   1036  HN  ARG    65      39.256  14.460 109.546  1.00  0.00      A1HN
ATOM   1037  CA  ARG    65      37.640  13.941 108.273  1.00 93.66      A1HN
ATOM   1038  HA  ARG    65      37.262  13.008 107.873  1.00  0.00      A1HN
ATOM   1039  CB  ARG    65      36.569  14.546 109.187  1.00 91.58      A1HN
ATOM   1040  HB1 ARG    65      36.960  15.494 109.623  1.00  0.00      A1HN
ATOM   1041  HB2 ARG    65      35.670  14.789 108.576  1.00  0.00      A1HN
ATOM   1042  CG  ARG    65      36.171  13.581 110.312  1.00 86.34      A1HN
ATOM   1043  HG1 ARG    65      35.848  12.609 109.874  1.00  0.00      A1HN
ATOM   1044  HG2 ARG    65      37.055  13.381 110.962  1.00  0.00      A1HN
ATOM   1045  CD  ARG    65      35.043  14.169 111.151  1.00 81.89      A1HN
ATOM   1046  HD1 ARG    65      35.363  15.159 111.556  1.00  0.00      A1HN
ATOM   1047  HD2 ARG    65      34.138  14.306 110.512  1.00  0.00      A1HN
ATOM   1048  NE  ARG    65      34.711  13.282 112.273  1.00 74.96      A1HN
ATOM   1049  HE  ARG    65      35.239  12.436 112.394  1.00  0.00      A1HN
ATOM   1050  CZ  ARG    65      33.790  13.487 113.193  1.00 68.57      A1HN
ATOM   1051  NH1 ARG    65      33.036  14.557 113.178  1.00 62.82      A1HN
ATOM   1052 HH11 ARG    65      32.328  14.651 113.864  1.00  0.00      A1HN
ATOM   1053 HH12 ARG    65      33.173  15.222 112.461  1.00  0.00      A1HN
ATOM   1054  NH2 ARG    65      33.632  12.614 114.144  1.00 59.93      A1HN
ATOM   1055 HH21 ARG    65      33.002  12.766 114.889  1.00  0.00      A1HN
ATOM   1056 HH22 ARG    65      34.246  11.817 114.165  1.00  0.00      A1HN
ATOM   1057  C   ARG    65      37.960  14.839 107.091  1.00 94.01      A1HN
ATOM   1058  O   ARG    65      38.535  15.905 107.276  1.00 90.95      A1HN
ATOM   1059  N   LEU    66      37.603  14.387 105.910  1.00 94.41      A1HN
ATOM   1060  HN  LEU    66      37.223  13.459 105.810  1.00  0.00      A1HN
ATOM   1061  CA  LEU    66      37.806  15.118 104.671  1.00 94.43      A1HN
ATOM   1062  HA  LEU    66      38.367  16.021 104.863  1.00  0.00      A1HN
ATOM   1063  CB  LEU    66      38.581  14.262 103.648  1.00 94.03      A1HN
ATOM   1064  HB1 LEU    66      37.903  13.473 103.277  1.00  0.00      A1HN
ATOM   1065  HB2 LEU    66      38.851  14.901 102.778  1.00  0.00      A1HN
ATOM   1066  CG  LEU    66      39.851  13.567 104.162  1.00 92.99      A1HN
ATOM   1067  HG  LEU    66      39.589  12.893 105.014  1.00  0.00      A1HN
ATOM   1068  CD1 LEU    66      40.461  12.730 103.040  1.00 88.64      A1HN
ATOM   1069 HD11 LEU    66      41.422  12.285 103.364  1.00  0.00      A1HN
ATOM   1070 HD12 LEU    66      39.771  11.909 102.750  1.00  0.00      A1HN
ATOM   1071 HD13 LEU    66      40.655  13.360 102.146  1.00  0.00      A1HN
ATOM   1072  CD2 LEU    66      40.903  14.569 104.609  1.00 88.73      A1HN
ATOM   1073 HD21 LEU    66      41.795  14.040 105.007  1.00  0.00      A1HN
ATOM   1074 HD22 LEU    66      41.220  15.179 103.737  1.00  0.00      A1HN
ATOM   1075 HD23 LEU    66      40.507  15.240 105.400  1.00  0.00      A1HN
ATOM   1076  C   LEU    66      36.452  15.517 104.108  1.00 94.55      A1HN
ATOM   1077  O   LEU    66      35.581  14.664 103.953  1.00 92.81      A1HN
ATOM   1078  N   VAL    67      36.297  16.786 103.771  1.00 93.96      A1HN
ATOM   1079  HN  VAL    67      37.040  17.435 103.943  1.00  0.00      A1HN
ATOM   1080  CA  VAL    67      35.205  17.226 102.902  1.00 93.53      A1HN
ATOM   1081  HA  VAL    67      34.374  16.536 102.981  1.00  0.00      A1HN
ATOM   1082  CB  VAL    67      34.691  18.620 103.265  1.00 92.27      A1HN
ATOM   1083  HB  VAL    67      35.522  19.356 103.156  1.00  0.00      A1HN
ATOM   1084  CG1 VAL    67      33.522  19.026 102.363  1.00 87.91      A1HN
ATOM   1085 HG11 VAL    67      33.115  20.006 102.684  1.00  0.00      A1HN
ATOM   1086 HG12 VAL    67      33.839  19.104 101.302  1.00  0.00      A1HN
ATOM   1087 HG13 VAL    67      32.710  18.267 102.425  1.00  0.00      A1HN
ATOM   1088  CG2 VAL    67      34.191  18.646 104.709  1.00 88.53      A1HN
ATOM   1089 HG21 VAL    67      33.809  19.652 104.980  1.00  0.00      A1HN
ATOM   1090 HG22 VAL    67      33.373  17.906 104.851  1.00  0.00      A1HN
ATOM   1091 HG23 VAL    67      35.009  18.393 105.417  1.00  0.00      A1HN
ATOM   1092  C   VAL    67      35.717  17.167 101.474  1.00 93.56      A1HN
ATOM   1093  O   VAL    67      36.737  17.787 101.152  1.00 91.74      A1HN
ATOM   1094  N   ILE    68      35.030  16.411 100.628  1.00 93.73      A1HN
ATOM   1095  HN  ILE    68      34.198  15.933 100.932  1.00  0.00      A1HN
ATOM   1096  CA  ILE    68      35.427  16.138  99.251  1.00 93.78      A1HN
ATOM   1097  HA  ILE    68      36.237  16.799  98.986  1.00  0.00      A1HN
ATOM   1098  CB  ILE    68      35.930  14.685  99.099  1.00 93.17      A1HN
ATOM   1099  HB  ILE    68      36.189  14.529  98.033  1.00  0.00      A1HN
ATOM   1100  CG2 ILE    68      37.200  14.470  99.934  1.00 87.89      A1HN
ATOM   1101 HG21 ILE    68      37.628  13.466  99.745  1.00  0.00      A1HN
ATOM   1102 HG22 ILE    68      37.967  15.230  99.678  1.00  0.00      A1HN
ATOM   1103 HG23 ILE    68      36.970  14.548 101.018  1.00  0.00      A1HN
ATOM   1104  CG1 ILE    68      34.839  13.654  99.471  1.00 89.82      A1HN
ATOM   1105 HG11 ILE    68      34.565  13.766 100.543  1.00  0.00      A1HN
ATOM   1106 HG12 ILE    68      33.932  13.873  98.867  1.00  0.00      A1HN
ATOM   1107  CD1 ILE    68      35.230  12.193  99.213  1.00 87.70      A1HN
ATOM   1108  HD1 ILE    68      34.368  11.522  99.431  1.00  0.00      A1HN
ATOM   1109  HD2 ILE    68      35.511  12.037  98.152  1.00  0.00      A1HN
ATOM   1110  HD3 ILE    68      36.080  11.893  99.855  1.00  0.00      A1HN
ATOM   1111  C   ILE    68      34.290  16.464  98.290  1.00 93.56      A1HN
ATOM   1112  O   ILE    68      33.131  16.537  98.686  1.00 91.61      A1HN
ATOM   1113  N   THR    69      34.604  16.652  97.034  1.00 93.13      A1HN
ATOM   1114  HN  THR    69      35.567  16.695  96.760  1.00  0.00      A1HN
ATOM   1115  CA  THR    69      33.606  16.830  95.979  1.00 92.83      A1HN
ATOM   1116  HA  THR    69      32.712  16.289  96.262  1.00  0.00      A1HN
ATOM   1117  CB  THR    69      33.229  18.304  95.799  1.00 91.17      A1HN
ATOM   1118  HB  THR    69      32.850  18.684  96.779  1.00  0.00      A1HN
ATOM   1119  OG1 THR    69      32.205  18.419  94.844  1.00 80.86      A1HN
ATOM   1120  HG1 THR    69      31.395  18.145  95.323  1.00  0.00      A1HN
ATOM   1121  CG2 THR    69      34.384  19.198  95.349  1.00 81.43      A1HN
ATOM   1122 HG21 THR    69      34.056  20.258  95.322  1.00  0.00      A1HN
ATOM   1123 HG22 THR    69      35.247  19.115  96.042  1.00  0.00      A1HN
ATOM   1124 HG23 THR    69      34.723  18.922  94.327  1.00  0.00      A1HN
ATOM   1125  C   THR    69      34.073  16.216  94.667  1.00 92.72      A1HN
ATOM   1126  O   THR    69      35.238  16.351  94.297  1.00 90.87      A1HN
ATOM   1127  N   ALA    70      33.156  15.575  93.959  1.00 91.52      A1HN
ATOM   1128  HN  ALA    70      32.269  15.368  94.362  1.00  0.00      A1HN
ATOM   1129  CA  ALA    70      33.351  15.112  92.588  1.00 90.83      A1HN
ATOM   1130  HA  ALA    70      34.406  15.116  92.346  1.00  0.00      A1HN
ATOM   1131  CB  ALA    70      32.867  13.665  92.495  1.00 89.34      A1HN
ATOM   1132  HB1 ALA    70      33.526  13.001  93.090  1.00  0.00      A1HN
ATOM   1133  HB2 ALA    70      31.828  13.558  92.873  1.00  0.00      A1HN
ATOM   1134  HB3 ALA    70      32.906  13.304  91.445  1.00  0.00      A1HN
ATOM   1135  C   ALA    70      32.670  16.022  91.553  1.00 90.39      A1HN
ATOM   1136  O   ALA    70      32.731  15.759  90.349  1.00 85.60      A1HN
ATOM   1137  N   SER    71      32.019  17.089  92.015  1.00 89.51      A1HN
ATOM   1138  HN  SER    71      32.115  17.334  92.981  1.00  0.00      A1HN
ATOM   1139  CA  SER    71      31.335  18.049  91.155  1.00 88.33      A1HN
ATOM   1140  HA  SER    71      30.989  17.543  90.264  1.00  0.00      A1HN
ATOM   1141  CB  SER    71      30.126  18.641  91.872  1.00 84.79      A1HN
ATOM   1142  HB1 SER    71      29.424  17.822  92.142  1.00  0.00      A1HN
ATOM   1143  HB2 SER    71      30.455  19.161  92.803  1.00  0.00      A1HN
ATOM   1144  OG  SER    71      29.480  19.550  91.004  1.00 73.76      A1HN
ATOM   1145  HG1 SER    71      28.991  20.248  91.478  1.00  0.00      A1HN
ATOM   1146  C   SER    71      32.289  19.162  90.719  1.00 88.10      A1HN
ATOM   1147  O   SER    71      32.966  19.778  91.535  1.00 83.46      A1HN
ATOM   1148  N   GLN    72      32.277  19.472  89.424  1.00 85.70      A1HN
ATOM   1149  HN  GLN    72      31.739  18.937  88.783  1.00  0.00      A1HN
ATOM   1150  CA  GLN    72      33.028  20.612  88.887  1.00 83.52      A1HN
ATOM   1151  HA  GLN    72      34.059  20.539  89.209  1.00  0.00      A1HN
ATOM   1152  CB  GLN    72      32.960  20.580  87.350  1.00 80.33      A1HN
ATOM   1153  HB1 GLN    72      31.894  20.516  87.037  1.00  0.00      A1HN
ATOM   1154  HB2 GLN    72      33.369  21.535  86.941  1.00  0.00      A1HN
ATOM   1155  CG  GLN    72      33.750  19.417  86.718  1.00 73.47      A1HN
ATOM   1156  HG1 GLN    72      33.455  18.451  87.180  1.00  0.00      A1HN
ATOM   1157  HG2 GLN    72      33.511  19.371  85.633  1.00  0.00      A1HN
ATOM   1158  CD  GLN    72      35.267  19.571  86.836  1.00 68.07      A1HN
ATOM   1159  OE1 GLN    72      35.804  20.584  87.210  1.00 62.17      A1HN
ATOM   1160  NE2 GLN    72      36.025  18.547  86.497  1.00 59.79      A1HN
ATOM   1161 HE21 GLN    72      37.002  18.761  86.454  1.00  0.00      A1HN
ATOM   1162 HE22 GLN    72      35.604  17.779  86.023  1.00  0.00      A1HN
ATOM   1163  C   GLN    72      32.515  21.961  89.410  1.00 83.77      A1HN
ATOM   1164  O   GLN    72      33.296  22.912  89.491  1.00 78.70      A1HN
ATOM   1165  N   SER    73      31.237  22.039  89.786  1.00 85.92      A1HN
ATOM   1166  HN  SER    73      30.625  21.251  89.744  1.00  0.00      A1HN
ATOM   1167  CA  SER    73      30.664  23.243  90.407  1.00 84.50      A1HN
ATOM   1168  HA  SER    73      31.067  24.114  89.910  1.00  0.00      A1HN
ATOM   1169  CB  SER    73      29.136  23.270  90.237  1.00 81.95      A1HN
ATOM   1170  HB1 SER    73      28.740  24.245  90.615  1.00  0.00      A1HN
ATOM   1171  HB2 SER    73      28.875  23.197  89.158  1.00  0.00      A1HN
ATOM   1172  OG  SER    73      28.507  22.222  90.946  1.00 74.26      A1HN
ATOM   1173  HG1 SER    73      27.606  22.561  91.167  1.00  0.00      A1HN
ATOM   1174  C   SER    73      31.026  23.390  91.884  1.00 84.11      A1HN
ATOM   1175  O   SER    73      30.779  24.440  92.467  1.00 77.63      A1HN
ATOM   1176  N   LEU    74      31.625  22.374  92.493  1.00 83.13      A1HN
ATOM   1177  HN  LEU    74      31.926  21.601  91.937  1.00  0.00      A1HN
ATOM   1178  CA  LEU    74      31.992  22.303  93.913  1.00 82.50      A1HN
ATOM   1179  HA  LEU    74      32.432  21.327  94.050  1.00  0.00      A1HN
ATOM   1180  CB  LEU    74      33.072  23.353  94.252  1.00 78.44      A1HN
ATOM   1181  HB1 LEU    74      32.586  24.356  94.244  1.00  0.00      A1HN
ATOM   1182  HB2 LEU    74      33.447  23.175  95.282  1.00  0.00      A1HN
ATOM   1183  CG  LEU    74      34.273  23.417  93.291  1.00 76.15      A1HN
ATOM   1184  HG  LEU    74      33.916  23.582  92.246  1.00  0.00      A1HN
ATOM   1185  CD1 LEU    74      35.183  24.582  93.676  1.00 69.82      A1HN
ATOM   1186 HD11 LEU    74      36.058  24.631  92.993  1.00  0.00      A1HN
ATOM   1187 HD12 LEU    74      34.625  25.538  93.584  1.00  0.00      A1HN
ATOM   1188 HD13 LEU    74      35.553  24.462  94.715  1.00  0.00      A1HN
ATOM   1189  CD2 LEU    74      35.110  22.143  93.344  1.00 71.34      A1HN
ATOM   1190 HD21 LEU    74      36.011  22.247  92.703  1.00  0.00      A1HN
ATOM   1191 HD22 LEU    74      35.424  21.945  94.389  1.00  0.00      A1HN
ATOM   1192 HD23 LEU    74      34.528  21.271  92.976  1.00  0.00      A1HN
ATOM   1193  C   LEU    74      30.794  22.349  94.885  1.00 84.15      A1HN
ATOM   1194  O   LEU    74      30.989  22.545  96.085  1.00 78.91      A1HN
ATOM   1195  N   GLU    75      29.586  22.143  94.378  1.00 84.38      A1HN
ATOM   1196  HN  GLU    75      29.463  22.176  93.389  1.00  0.00      A1HN
ATOM   1197  CA  GLU    75      28.359  22.212  95.184  1.00 84.00      A1HN
ATOM   1198  HA  GLU    75      28.459  22.982  95.937  1.00  0.00      A1HN
ATOM   1199  CB  GLU    75      27.180  22.567  94.281  1.00 79.13      A1HN
ATOM   1200  HB1 GLU    75      27.142  21.868  93.416  1.00  0.00      A1HN
ATOM   1201  HB2 GLU    75      26.215  22.458  94.830  1.00  0.00      A1HN
ATOM   1202  CG  GLU    75      27.254  24.015  93.771  1.00 70.59      A1HN
ATOM   1203  HG1 GLU    75      27.102  24.728  94.607  1.00  0.00      A1HN
ATOM   1204  HG2 GLU    75      28.233  24.238  93.301  1.00  0.00      A1HN
ATOM   1205  CD  GLU    75      26.189  24.328  92.720  1.00 63.21      A1HN
ATOM   1206  OE1 GLU    75      25.925  25.538  92.508  1.00 56.53      A1HN
ATOM   1207  OE2 GLU    75      25.697  23.370  92.076  1.00 57.00      A1HN
ATOM   1208  C   GLU    75      28.069  20.892  95.917  1.00 85.08      A1HN
ATOM   1209  O   GLU    75      27.768  20.901  97.108  1.00 78.34      A1HN
ATOM   1210  N   ASN    76      28.193  19.765  95.231  1.00 86.92      A1HN
ATOM   1211  HN  ASN    76      28.372  19.829  94.258  1.00  0.00      A1HN
ATOM   1212  CA  ASN    76      27.933  18.456  95.816  1.00 87.72      A1HN
ATOM   1213  HA  ASN    76      27.074  18.529  96.475  1.00  0.00      A1HN
ATOM   1214  CB  ASN    76      27.624  17.437  94.718  1.00 82.72      A1HN
ATOM   1215  HB1 ASN    76      28.423  17.446  93.954  1.00  0.00      A1HN
ATOM   1216  HB2 ASN    76      27.592  16.417  95.171  1.00  0.00      A1HN
ATOM   1217  CG  ASN    76      26.276  17.653  94.061  1.00 76.01      A1HN
ATOM   1218  OD1 ASN    76      25.442  18.432  94.481  1.00 65.78      A1HN
ATOM   1219  ND2 ASN    76      26.018  16.954  92.977  1.00 66.52      A1HN
ATOM   1220 HD21 ASN    76      25.122  17.121  92.574  1.00  0.00      A1HN
ATOM   1221 HD22 ASN    76      26.600  16.187  92.731  1.00  0.00      A1HN
ATOM   1222  C   ASN    76      29.120  18.024  96.681  1.00 89.36      A1HN
ATOM   1223  O   ASN    76      30.155  17.610  96.149  1.00 84.63      A1HN
ATOM   1224  N   LYS    77      28.957  18.114  97.997  1.00 89.71      A1HN
ATOM   1225  HN  LYS    77      28.076  18.392  98.370  1.00  0.00      A1HN
ATOM   1226  CA  LYS    77      29.973  17.717  98.970  1.00 90.33      A1HN
ATOM   1227  HA  LYS    77      30.933  17.659  98.477  1.00  0.00      A1HN
ATOM   1228  CB  LYS    77      30.069  18.759 100.095  1.00 87.69      A1HN
ATOM   1229  HB1 LYS    77      29.076  18.827 100.596  1.00  0.00      A1HN
ATOM   1230  HB2 LYS    77      30.806  18.405 100.851  1.00  0.00      A1HN
ATOM   1231  CG  LYS    77      30.491  20.138  99.582  1.00 84.29      A1HN
ATOM   1232  HG1 LYS    77      31.481  20.056  99.078  1.00  0.00      A1HN
ATOM   1233  HG2 LYS    77      29.756  20.486  98.817  1.00  0.00      A1HN
ATOM   1234  CD  LYS    77      30.548  21.152 100.733  1.00 81.07      A1HN
ATOM   1235  HD1 LYS    77      29.554  21.152 101.238  1.00  0.00      A1HN
ATOM   1236  HD2 LYS    77      31.314  20.821 101.468  1.00  0.00      A1HN
ATOM   1237  CE  LYS    77      30.868  22.543 100.193  1.00 74.84      A1HN
ATOM   1238  HE1 LYS    77      31.869  22.550  99.709  1.00  0.00      A1HN
ATOM   1239  HE2 LYS    77      30.110  22.837  99.431  1.00  0.00      A1HN
ATOM   1240  NZ  LYS    77      30.862  23.571 101.267  1.00 66.55      A1HN
ATOM   1241  HZ1 LYS    77      31.052  24.511 100.859  1.00  0.00      A1HN
ATOM   1242  HZ2 LYS    77      29.928  23.594 101.725  1.00  0.00      A1HN
ATOM   1243  HZ3 LYS    77      31.588  23.364 101.981  1.00  0.00      A1HN
ATOM   1244  C   LYS    77      29.677  16.334  99.515  1.00 91.07      A1HN
ATOM   1245  O   LYS    77      28.536  16.023  99.838  1.00 87.06      A1HN
ATOM   1246  N   GLU    78      30.715  15.537  99.668  1.00 92.02      A1HN
ATOM   1247  HN  GLU    78      31.615  15.815  99.330  1.00  0.00      A1HN
ATOM   1248  CA  GLU    78      30.702  14.238 100.332  1.00 92.54      A1HN
ATOM   1249  HA  GLU    78      29.717  14.042 100.740  1.00  0.00      A1HN
ATOM   1250  CB  GLU    78      31.040  13.115  99.335  1.00 90.55      A1HN
ATOM   1251  HB1 GLU    78      32.033  13.303  98.883  1.00  0.00      A1HN
ATOM   1252  HB2 GLU    78      31.096  12.139  99.872  1.00  0.00      A1HN
ATOM   1253  CG  GLU    78      30.029  12.949  98.187  1.00 87.06      A1HN
ATOM   1254  HG1 GLU    78      29.043  12.631  98.577  1.00  0.00      A1HN
ATOM   1255  HG2 GLU    78      29.889  13.892  97.625  1.00  0.00      A1HN
ATOM   1256  CD  GLU    78      30.461  11.871  97.177  1.00 87.40      A1HN
ATOM   1257  OE1 GLU    78      30.277  12.079  95.957  1.00 81.05      A1HN
ATOM   1258  OE2 GLU    78      31.032  10.840  97.592  1.00 81.88      A1HN
ATOM   1259  C   GLU    78      31.689  14.260 101.505  1.00 93.22      A1HN
ATOM   1260  O   GLU    78      32.600  15.097 101.565  1.00 91.05      A1HN
ATOM   1261  N   LEU    79      31.524  13.331 102.444  1.00 93.28      A1HN
ATOM   1262  HN  LEU    79      30.790  12.647 102.325  1.00  0.00      A1HN
ATOM   1263  CA  LEU    79      32.427  13.163 103.576  1.00 93.12      A1HN
ATOM   1264  HA  LEU    79      33.089  14.014 103.633  1.00  0.00      A1HN
ATOM   1265  CB  LEU    79      31.598  13.083 104.864  1.00 90.56      A1HN
ATOM   1266  HB1 LEU    79      30.918  13.960 104.912  1.00  0.00      A1HN
ATOM   1267  HB2 LEU    79      30.945  12.181 104.811  1.00  0.00      A1HN
ATOM   1268  CG  LEU    79      32.438  13.021 106.155  1.00 81.45      A1HN
ATOM   1269  HG  LEU    79      33.192  12.203 106.061  1.00  0.00      A1HN
ATOM   1270  CD1 LEU    79      33.174  14.329 106.429  1.00 75.27      A1HN
ATOM   1271 HD11 LEU    79      34.022  14.132 107.118  1.00  0.00      A1HN
ATOM   1272 HD12 LEU    79      33.591  14.777 105.505  1.00  0.00      A1HN
ATOM   1273 HD13 LEU    79      32.528  15.068 106.919  1.00  0.00      A1HN
ATOM   1274  CD2 LEU    79      31.545  12.712 107.354  1.00 75.05      A1HN
ATOM   1275 HD21 LEU    79      31.981  13.079 108.305  1.00  0.00      A1HN
ATOM   1276 HD22 LEU    79      30.528  13.125 107.211  1.00  0.00      A1HN
ATOM   1277 HD23 LEU    79      31.404  11.612 107.431  1.00  0.00      A1HN
ATOM   1278  C   LEU    79      33.303  11.923 103.368  1.00 93.73      A1HN
ATOM   1279  O   LEU    79      32.827  10.863 102.986  1.00 91.33      A1HN
ATOM   1280  N   CYS    80      34.581  12.031 103.706  1.00 93.17      A1HN
ATOM   1281  HN  CYS    80      34.959  12.934 103.933  1.00  0.00      A1HN
ATOM   1282  CA  CYS    80      35.465  10.884 103.825  1.00 93.60      A1HN
ATOM   1283  HA  CYS    80      34.899   9.970 103.721  1.00  0.00      A1HN
ATOM   1284  CB  CYS    80      36.499  10.929 102.700  1.00 92.76      A1HN
ATOM   1285  HB1 CYS    80      35.945  10.839 101.738  1.00  0.00      A1HN
ATOM   1286  HB2 CYS    80      37.013  11.904 102.688  1.00  0.00      A1HN
ATOM   1287  SG  CYS    80      37.683   9.568 102.862  1.00 89.71      A1HN
ATOM   1288  HG1 CYS    80      38.185   9.677 101.639  1.00  0.00      A1HN
ATOM   1289  C   CYS    80      36.083  10.842 105.225  1.00 94.06      A1HN
ATOM   1290  O   CYS    80      36.757  11.784 105.645  1.00 92.80      A1HN
ATOM   1291  N   ILE    81      35.865   9.743 105.944  1.00 94.08      A1HN
ATOM   1292  HN  ILE    81      35.323   8.991 105.548  1.00  0.00      A1HN
ATOM   1293  CA  ILE    81      36.401   9.512 107.284  1.00 93.65      A1HN
ATOM   1294  HA  ILE    81      36.801  10.437 107.675  1.00  0.00      A1HN
ATOM   1295  CB  ILE    81      35.305   9.030 108.259  1.00 92.22      A1HN
ATOM   1296  HB  ILE    81      34.936   8.037 107.909  1.00  0.00      A1HN
ATOM   1297  CG2 ILE    81      35.912   8.877 109.659  1.00 88.80      A1HN
ATOM   1298 HG21 ILE    81      35.164   8.504 110.389  1.00  0.00      A1HN
ATOM   1299 HG22 ILE    81      36.754   8.154 109.661  1.00  0.00      A1HN
ATOM   1300 HG23 ILE    81      36.299   9.850 110.031  1.00  0.00      A1HN
ATOM   1301  CG1 ILE    81      34.103  10.005 108.276  1.00 89.08      A1HN
ATOM   1302 HG11 ILE    81      34.460  11.012 108.584  1.00  0.00      A1HN
ATOM   1303 HG12 ILE    81      33.700  10.097 107.241  1.00  0.00      A1HN
ATOM   1304  CD1 ILE    81      32.945   9.568 109.187  1.00 81.57      A1HN
ATOM   1305  HD1 ILE    81      32.079  10.254 109.073  1.00  0.00      A1HN
ATOM   1306  HD2 ILE    81      32.611   8.543 108.915  1.00  0.00      A1HN
ATOM   1307  HD3 ILE    81      33.253   9.570 110.254  1.00  0.00      A1HN
ATOM   1308  C   ILE    81      37.565   8.529 107.179  1.00 93.97      A1HN
ATOM   1309  O   ILE    81      37.382   7.369 106.816  1.00 92.29      A1HN
ATOM   1310  N   LEU    82      38.755   8.994 107.538  1.00 94.10      A1HN
ATOM   1311  HN  LEU    82      38.871   9.957 107.803  1.00  0.00      A1HN
ATOM   1312  CA  LEU    82      39.959   8.175 107.625  1.00 94.12      A1HN
ATOM   1313  HA  LEU    82      39.828   7.272 107.045  1.00  0.00      A1HN
ATOM   1314  CB  LEU    82      41.169   8.943 107.089  1.00 93.91      A1HN
ATOM   1315  HB1 LEU    82      41.349   9.797 107.768  1.00  0.00      A1HN
ATOM   1316  HB2 LEU    82      42.067   8.292 107.141  1.00  0.00      A1HN
ATOM   1317  CG  LEU    82      41.045   9.482 105.653  1.00 93.45      A1HN
ATOM   1318  HG  LEU    82      40.182  10.188 105.594  1.00  0.00      A1HN
ATOM   1319  CD1 LEU    82      42.330  10.228 105.278  1.00 90.78      A1HN
ATOM   1320 HD11 LEU    82      42.272  10.606 104.240  1.00  0.00      A1HN
ATOM   1321 HD12 LEU    82      42.487  11.088 105.961  1.00  0.00      A1HN
ATOM   1322 HD13 LEU    82      43.206   9.548 105.359  1.00  0.00      A1HN
ATOM   1323  CD2 LEU    82      40.850   8.364 104.637  1.00 90.51      A1HN
ATOM   1324 HD21 LEU    82      40.838   8.768 103.606  1.00  0.00      A1HN
ATOM   1325 HD22 LEU    82      41.650   7.599 104.715  1.00  0.00      A1HN
ATOM   1326 HD23 LEU    82      39.867   7.877 104.809  1.00  0.00      A1HN
ATOM   1327  C   LEU    82      40.192   7.771 109.075  1.00 93.73      A1HN
ATOM   1328  O   LEU    82      40.312   8.631 109.950  1.00 91.87      A1HN
ATOM   1329  N   ARG    83      40.302   6.460 109.326  1.00 93.39      A1HN
ATOM   1330  HN  ARG    83      40.165   5.815 108.567  1.00  0.00      A1HN
ATOM   1331  CA  ARG    83      40.532   5.879 110.658  1.00 92.63      A1HN
ATOM   1332  HA  ARG    83      40.573   6.678 111.389  1.00  0.00      A1HN
ATOM   1333  CB  ARG    83      39.378   4.940 111.024  1.00 90.66      A1HN
ATOM   1334  HB1 ARG    83      39.257   4.195 110.209  1.00  0.00      A1HN
ATOM   1335  HB2 ARG    83      39.611   4.396 111.968  1.00  0.00      A1HN
ATOM   1336  CG  ARG    83      38.064   5.702 111.210  1.00 87.31      A1HN
ATOM   1337  HG1 ARG    83      38.206   6.447 112.013  1.00  0.00      A1HN
ATOM   1338  HG2 ARG    83      37.764   6.227 110.278  1.00  0.00      A1HN
ATOM   1339  CD  ARG    83      36.967   4.741 111.658  1.00 85.57      A1HN
ATOM   1340  HD1 ARG    83      36.751   4.027 110.827  1.00  0.00      A1HN
ATOM   1341  HD2 ARG    83      37.302   4.169 112.554  1.00  0.00      A1HN
ATOM   1342  NE  ARG    83      35.759   5.492 112.015  1.00 80.80      A1HN
ATOM   1343  HE  ARG    83      35.908   6.372 112.531  1.00  0.00      A1HN
ATOM   1344  CZ  ARG    83      34.521   5.051 112.042  1.00 76.35      A1HN
ATOM   1345  NH1 ARG    83      34.212   3.813 111.767  1.00 70.16      A1HN
ATOM   1346 HH11 ARG    83      33.263   3.560 111.674  1.00  0.00      A1HN
ATOM   1347 HH12 ARG    83      34.942   3.222 111.442  1.00  0.00      A1HN
ATOM   1348  NH2 ARG    83      33.588   5.890 112.347  1.00 68.52      A1HN
ATOM   1349 HH21 ARG    83      32.680   5.573 112.557  1.00  0.00      A1HN
ATOM   1350 HH22 ARG    83      33.950   6.760 112.692  1.00  0.00      A1HN
ATOM   1351  C   ARG    83      41.872   5.158 110.745  1.00 92.19      A1HN
ATOM   1352  O   ARG    83      42.447   4.750 109.739  1.00 88.05      A1HN
ATOM   1353  N   ASN    84      42.323   4.953 111.972  1.00 89.72      A1HN
ATOM   1354  HN  ASN    84      41.848   5.360 112.748  1.00  0.00      A1HN
ATOM   1355  CA  ASN    84      43.573   4.262 112.266  1.00 88.39      A1HN
ATOM   1356  HA  ASN    84      43.772   4.414 113.319  1.00  0.00      A1HN
ATOM   1357  CB  ASN    84      43.398   2.746 112.003  1.00 84.33      A1HN
ATOM   1358  HB1 ASN    84      43.357   2.564 110.908  1.00  0.00      A1HN
ATOM   1359  HB2 ASN    84      44.271   2.198 112.422  1.00  0.00      A1HN
ATOM   1360  CG  ASN    84      42.156   2.163 112.651  1.00 79.51      A1HN
ATOM   1361  OD1 ASN    84      41.946   2.239 113.837  1.00 67.50      A1HN
ATOM   1362  ND2 ASN    84      41.300   1.534 111.879  1.00 70.01      A1HN
ATOM   1363 HD21 ASN    84      40.475   1.187 112.316  1.00  0.00      A1HN
ATOM   1364 HD22 ASN    84      41.444   1.542 110.895  1.00  0.00      A1HN
ATOM   1365  C   ASN    84      44.758   4.894 111.519  1.00 88.07      A1HN
ATOM   1366  O   ASN    84      44.904   6.113 111.456  1.00 80.18      A1HN
ATOM   1367  N   ASP    85      45.601   4.065 110.915  1.00 89.79      A1HN
ATOM   1368  HN  ASP    85      45.581   3.088 111.102  1.00  0.00      A1HN
ATOM   1369  CA  ASP    85      46.813   4.491 110.221  1.00 88.87      A1HN
ATOM   1370  HA  ASP    85      47.418   5.043 110.932  1.00  0.00      A1HN
ATOM   1371  CB  ASP    85      47.559   3.257 109.734  1.00 84.54      A1HN
ATOM   1372  HB1 ASP    85      47.121   2.713 108.882  1.00  0.00      A1HN
ATOM   1373  HB2 ASP    85      48.492   3.810 109.556  1.00  0.00      A1HN
ATOM   1374  CG  ASP    85      48.091   2.329 110.818  1.00 77.02      A1HN
ATOM   1375  OD1 ASP    85      48.084   2.717 112.001  1.00 67.50      A1HN
ATOM   1376  OD2 ASP    85      48.509   1.230 110.404  1.00 69.58      A1HN
ATOM   1377  C   ASP    85      46.568   5.397 109.008  1.00 90.37      A1HN
ATOM   1378  O   ASP    85      47.488   6.073 108.552  1.00 85.30      A1HN
ATOM   1379  N   TRP    86      45.352   5.431 108.462  1.00 93.11      A1HN
ATOM   1380  HN  TRP    86      44.603   4.896 108.853  1.00  0.00      A1HN
ATOM   1381  CA  TRP    86      45.011   6.323 107.362  1.00 94.12      A1HN
ATOM   1382  HA  TRP    86      45.762   6.217 106.591  1.00  0.00      A1HN
ATOM   1383  CB  TRP    86      43.657   5.925 106.776  1.00 94.26      A1HN
ATOM   1384  HB1 TRP    86      42.890   5.865 107.579  1.00  0.00      A1HN
ATOM   1385  HB2 TRP    86      43.324   6.706 106.056  1.00  0.00      A1HN
ATOM   1386  CG  TRP    86      43.684   4.655 105.997  1.00 95.01      A1HN
ATOM   1387  CD1 TRP    86      43.203   3.455 106.396  1.00 92.86      A1HN
ATOM   1388  HD1 TRP    86      42.692   3.289 107.334  1.00  0.00      A1HN
ATOM   1389  NE1 TRP    86      43.392   2.512 105.394  1.00 93.42      A1HN
ATOM   1390  HE1 TRP    86      42.783   1.734 105.335  1.00  0.00      A1HN
ATOM   1391  CE2 TRP    86      44.017   3.086 104.313  1.00 94.50      A1HN
ATOM   1392  CD2 TRP    86      44.220   4.445 104.658  1.00 94.82      A1HN
ATOM   1393  CE3 TRP    86      44.855   5.281 103.717  1.00 94.19      A1HN
ATOM   1394  HE3 TRP    86      44.957   6.328 103.932  1.00  0.00      A1HN
ATOM   1395  CZ3 TRP    86      45.265   4.756 102.466  1.00 92.39      A1HN
ATOM   1396  HZ3 TRP    86      45.732   5.408 101.742  1.00  0.00      A1HN
ATOM   1397  CZ2 TRP    86      44.428   2.566 103.064  1.00 94.15      A1HN
ATOM   1398  HZ2 TRP    86      44.186   1.553 102.806  1.00  0.00      A1HN
ATOM   1399  CH2 TRP    86      45.052   3.416 102.153  1.00 92.85      A1HN
ATOM   1400  HH2 TRP    86      45.367   3.031 101.192  1.00  0.00      A1HN
ATOM   1401  C   TRP    86      45.034   7.795 107.769  1.00 94.07      A1HN
ATOM   1402  O   TRP    86      45.226   8.662 106.916  1.00 91.46      A1HN
ATOM   1403  N   CYS    87      44.957   8.103 109.064  1.00 93.64      A1HN
ATOM   1404  HN  CYS    87      44.759   7.402 109.756  1.00  0.00      A1HN
ATOM   1405  CA  CYS    87      45.119   9.472 109.572  1.00 92.26      A1HN
ATOM   1406  HA  CYS    87      44.380  10.101 109.094  1.00  0.00      A1HN
ATOM   1407  CB  CYS    87      44.902   9.471 111.089  1.00 89.11      A1HN
ATOM   1408  HB1 CYS    87      45.671   8.828 111.574  1.00  0.00      A1HN
ATOM   1409  HB2 CYS    87      45.014  10.503 111.490  1.00  0.00      A1HN
ATOM   1410  SG  CYS    87      43.259   8.838 111.476  1.00 81.21      A1HN
ATOM   1411  HG1 CYS    87      43.395   8.684 112.787  1.00  0.00      A1HN
ATOM   1412  C   CYS    87      46.502  10.063 109.252  1.00 92.42      A1HN
ATOM   1413  O   CYS    87      46.644  11.279 109.179  1.00 87.64      A1HN
ATOM   1414  N   SER    88      47.516   9.210 109.055  1.00 93.02      A1HN
ATOM   1415  HN  SER    88      47.335   8.230 109.120  1.00  0.00      A1HN
ATOM   1416  CA  SER    88      48.882   9.628 108.732  1.00 92.46      A1HN
ATOM   1417  HA  SER    88      49.118  10.498 109.329  1.00  0.00      A1HN
ATOM   1418  CB  SER    88      49.879   8.524 109.109  1.00 89.38      A1HN
ATOM   1419  HB1 SER    88      50.917   8.928 109.044  1.00  0.00      A1HN
ATOM   1420  HB2 SER    88      49.710   8.202 110.162  1.00  0.00      A1HN
ATOM   1421  OG  SER    88      49.781   7.414 108.241  1.00 78.99      A1HN
ATOM   1422  HG1 SER    88      48.949   6.948 108.449  1.00  0.00      A1HN
ATOM   1423  C   SER    88      49.080  10.040 107.268  1.00 93.26      A1HN
ATOM   1424  O   SER    88      50.119  10.592 106.935  1.00 89.78      A1HN
ATOM   1425  N   VAL    89      48.104   9.780 106.401  1.00 93.36      A1HN
ATOM   1426  HN  VAL    89      47.247   9.357 106.694  1.00  0.00      A1HN
ATOM   1427  CA  VAL    89      48.217  10.159 104.987  1.00 93.55      A1HN
ATOM   1428  HA  VAL    89      49.131   9.717 104.628  1.00  0.00      A1HN
ATOM   1429  CB  VAL    89      47.067   9.571 104.147  1.00 92.12      A1HN
ATOM   1430  HB  VAL    89      46.091   9.923 104.561  1.00  0.00      A1HN
ATOM   1431  CG1 VAL    89      47.176   9.997 102.684  1.00 85.00      A1HN
ATOM   1432 HG11 VAL    89      46.372   9.537 102.089  1.00  0.00      A1HN
ATOM   1433 HG12 VAL    89      47.141  11.095 102.547  1.00  0.00      A1HN
ATOM   1434 HG13 VAL    89      48.138   9.642 102.256  1.00  0.00      A1HN
ATOM   1435  CG2 VAL    89      47.103   8.040 104.179  1.00 85.29      A1HN
ATOM   1436 HG21 VAL    89      46.393   7.644 103.426  1.00  0.00      A1HN
ATOM   1437 HG22 VAL    89      48.118   7.667 103.925  1.00  0.00      A1HN
ATOM   1438 HG23 VAL    89      46.825   7.652 105.180  1.00  0.00      A1HN
ATOM   1439  C   VAL    89      48.276  11.687 104.875  1.00 94.48      A1HN
ATOM   1440  O   VAL    89      47.388  12.368 105.402  1.00 93.11      A1HN
ATOM   1441  N   PRO    90      49.295  12.254 104.194  1.00 94.94      A1HN
ATOM   1442  CD  PRO    90      50.396  11.555 103.538  1.00 93.64      A1HN
ATOM   1443  HD1 PRO    90      50.975  10.998 104.310  1.00  0.00      A1HN
ATOM   1444  HD2 PRO    90      50.023  10.861 102.755  1.00  0.00      A1HN
ATOM   1445  CA  PRO    90      49.509  13.697 104.144  1.00 94.55      A1HN
ATOM   1446  HA  PRO    90      49.304  14.154 105.100  1.00  0.00      A1HN
ATOM   1447  CB  PRO    90      51.003  13.840 103.825  1.00 92.99      A1HN
ATOM   1448  HB1 PRO    90      51.592  13.744 104.765  1.00  0.00      A1HN
ATOM   1449  HB2 PRO    90      51.251  14.812 103.349  1.00  0.00      A1HN
ATOM   1450  CG  PRO    90      51.276  12.645 102.927  1.00 91.36      A1HN
ATOM   1451  HG1 PRO    90      52.350  12.373 102.889  1.00  0.00      A1HN
ATOM   1452  HG2 PRO    90      50.917  12.880 101.899  1.00  0.00      A1HN
ATOM   1453  C   PRO    90      48.581  14.374 103.123  1.00 94.87      A1HN
ATOM   1454  O   PRO    90      49.027  14.920 102.123  1.00 91.80      A1HN
ATOM   1455  N   VAL    91      47.279  14.300 103.360  1.00 94.29      A1HN
ATOM   1456  HN  VAL    91      46.963  13.740 104.115  1.00  0.00      A1HN
ATOM   1457  CA  VAL    91      46.268  14.950 102.525  1.00 94.51      A1HN
ATOM   1458  HA  VAL    91      46.608  14.944 101.495  1.00  0.00      A1HN
ATOM   1459  CB  VAL    91      44.913  14.235 102.597  1.00 93.16      A1HN
ATOM   1460  HB  VAL    91      44.489  14.355 103.622  1.00  0.00      A1HN
ATOM   1461  CG1 VAL    91      43.926  14.818 101.592  1.00 85.25      A1HN
ATOM   1462 HG11 VAL    91      42.961  14.269 101.621  1.00  0.00      A1HN
ATOM   1463 HG12 VAL    91      43.715  15.889 101.800  1.00  0.00      A1HN
ATOM   1464 HG13 VAL    91      44.337  14.750 100.560  1.00  0.00      A1HN
ATOM   1465  CG2 VAL    91      45.038  12.745 102.291  1.00 84.84      A1HN
ATOM   1466 HG21 VAL    91      44.033  12.286 102.170  1.00  0.00      A1HN
ATOM   1467 HG22 VAL    91      45.610  12.586 101.352  1.00  0.00      A1HN
ATOM   1468 HG23 VAL    91      45.549  12.226 103.126  1.00  0.00      A1HN
ATOM   1469  C   VAL    91      46.132  16.408 102.946  1.00 94.57      A1HN
ATOM   1470  O   VAL    91      45.998  16.701 104.133  1.00 92.40      A1HN
ATOM   1471  N   GLU    92      46.113  17.302 101.978  1.00 93.72      A1HN
ATOM   1472  HN  GLU    92      46.348  17.047 101.024  1.00  0.00      A1HN
ATOM   1473  CA  GLU    92      45.914  18.732 102.170  1.00 93.00      A1HN
ATOM   1474  HA  GLU    92      45.746  18.918 103.218  1.00  0.00      A1HN
ATOM   1475  CB  GLU    92      47.171  19.497 101.740  1.00 90.65      A1HN
ATOM   1476  HB1 GLU    92      47.400  19.220 100.683  1.00  0.00      A1HN
ATOM   1477  HB2 GLU    92      46.986  20.594 101.777  1.00  0.00      A1HN
ATOM   1478  CG  GLU    92      48.411  19.197 102.587  1.00 83.61      A1HN
ATOM   1479  HG1 GLU    92      48.239  19.461 103.649  1.00  0.00      A1HN
ATOM   1480  HG2 GLU    92      48.679  18.121 102.528  1.00  0.00      A1HN
ATOM   1481  CD  GLU    92      49.650  19.985 102.124  1.00 81.22      A1HN
ATOM   1482  OE1 GLU    92      50.686  19.890 102.816  1.00 73.50      A1HN
ATOM   1483  OE2 GLU    92      49.567  20.677 101.072  1.00 74.28      A1HN
ATOM   1484  C   GLU    92      44.705  19.239 101.374  1.00 93.55      A1HN
ATOM   1485  O   GLU    92      44.361  18.663 100.336  1.00 91.80      A1HN
ATOM   1486  N   PRO    93      44.067  20.337 101.796  1.00 92.87      A1HN
ATOM   1487  CD  PRO    93      44.226  21.022 103.064  1.00 91.82      A1HN
ATOM   1488  HD1 PRO    93      44.347  20.309 103.910  1.00  0.00      A1HN
ATOM   1489  HD2 PRO    93      45.117  21.687 102.997  1.00  0.00      A1HN
ATOM   1490  CA  PRO    93      43.039  20.981 100.994  1.00 92.47      A1HN
ATOM   1491  HA  PRO    93      42.243  20.266 100.843  1.00  0.00      A1HN
ATOM   1492  CB  PRO    93      42.584  22.203 101.795  1.00 91.10      A1HN
ATOM   1493  HB1 PRO    93      41.505  22.423 101.662  1.00  0.00      A1HN
ATOM   1494  HB2 PRO    93      43.197  23.090 101.516  1.00  0.00      A1HN
ATOM   1495  CG  PRO    93      42.951  21.844 103.230  1.00 89.27      A1HN
ATOM   1496  HG1 PRO    93      42.154  21.202 103.668  1.00  0.00      A1HN
ATOM   1497  HG2 PRO    93      43.096  22.734 103.876  1.00  0.00      A1HN
ATOM   1498  C   PRO    93      43.572  21.373  99.607  1.00 91.99      A1HN
ATOM   1499  O   PRO    93      44.656  21.929  99.461  1.00 89.10      A1HN
ATOM   1500  N   GLY    94      42.769  21.097  98.579  1.00 91.18      A1HN
ATOM   1501  HN  GLY    94      41.857  20.696  98.741  1.00  0.00      A1HN
ATOM   1502  CA  GLY    94      43.126  21.318  97.182  1.00 90.54      A1HN
ATOM   1503  HA1 GLY    94      43.783  22.167  97.105  1.00  0.00      A1HN
ATOM   1504  HA2 GLY    94      42.200  21.482  96.653  1.00  0.00      A1HN
ATOM   1505  C   GLY    94      43.797  20.132  96.490  1.00 91.38      A1HN
ATOM   1506  O   GLY    94      44.071  20.214  95.297  1.00 89.19      A1HN
ATOM   1507  N   ASP    95      44.048  19.038  97.215  1.00 93.04      A1HN
ATOM   1508  HN  ASP    95      43.916  19.011  98.206  1.00  0.00      A1HN
ATOM   1509  CA  ASP    95      44.565  17.815  96.619  1.00 93.67      A1HN
ATOM   1510  HA  ASP    95      45.318  18.084  95.888  1.00  0.00      A1HN
ATOM   1511  CB  ASP    95      45.211  16.919  97.687  1.00 93.59      A1HN
ATOM   1512  HB1 ASP    95      44.518  16.794  98.545  1.00  0.00      A1HN
ATOM   1513  HB2 ASP    95      45.450  15.913  97.283  1.00  0.00      A1HN
ATOM   1514  CG  ASP    95      46.522  17.473  98.234  1.00 93.39      A1HN
ATOM   1515  OD1 ASP    95      47.134  18.352  97.578  1.00 90.13      A1HN
ATOM   1516  OD2 ASP    95      46.968  16.959  99.282  1.00 90.46      A1HN
ATOM   1517  C   ASP    95      43.479  17.046  95.859  1.00 94.01      A1HN
ATOM   1518  O   ASP    95      42.295  17.114  96.173  1.00 92.78      A1HN
ATOM   1519  N   ILE    96      43.907  16.288  94.858  1.00 93.78      A1HN
ATOM   1520  HN  ILE    96      44.874  16.282  94.633  1.00  0.00      A1HN
ATOM   1521  CA  ILE    96      43.052  15.340  94.144  1.00 93.91      A1HN
ATOM   1522  HA  ILE    96      42.017  15.558  94.362  1.00  0.00      A1HN
ATOM   1523  CB  ILE    96      43.224  15.431  92.620  1.00 92.30      A1HN
ATOM   1524  HB  ILE    96      44.300  15.287  92.369  1.00  0.00      A1HN
ATOM   1525  CG2 ILE    96      42.389  14.348  91.903  1.00 89.25      A1HN
ATOM   1526 HG21 ILE    96      42.536  14.377  90.804  1.00  0.00      A1HN
ATOM   1527 HG22 ILE    96      42.677  13.329  92.231  1.00  0.00      A1HN
ATOM   1528 HG23 ILE    96      41.308  14.497  92.118  1.00  0.00      A1HN
ATOM   1529  CG1 ILE    96      42.795  16.842  92.152  1.00 89.16      A1HN
ATOM   1530 HG11 ILE    96      41.706  16.951  92.368  1.00  0.00      A1HN
ATOM   1531 HG12 ILE    96      43.323  17.627  92.739  1.00  0.00      A1HN
ATOM   1532  CD1 ILE    96      43.038  17.078  90.672  1.00 80.66      A1HN
ATOM   1533  HD1 ILE    96      42.296  17.809  90.306  1.00  0.00      A1HN
ATOM   1534  HD2 ILE    96      44.043  17.510  90.514  1.00  0.00      A1HN
ATOM   1535  HD3 ILE    96      42.971  16.154  90.069  1.00  0.00      A1HN
ATOM   1536  C   ILE    96      43.344  13.940  94.672  1.00 95.09      A1HN
ATOM   1537  O   ILE    96      44.497  13.510  94.726  1.00 94.80      A1HN
ATOM   1538  N   ILE    97      42.277  13.233  95.015  1.00 95.00      A1HN
ATOM   1539  HN  ILE    97      41.369  13.660  94.953  1.00  0.00      A1HN
ATOM   1540  CA  ILE    97      42.337  11.874  95.541  1.00 95.53      A1HN
ATOM   1541  HA  ILE    97      43.343  11.500  95.420  1.00  0.00      A1HN
ATOM   1542  CB  ILE    97      42.022  11.838  97.052  1.00 95.29      A1HN
ATOM   1543  HB  ILE    97      42.141  10.784  97.403  1.00  0.00      A1HN
ATOM   1544  CG2 ILE    97      43.040  12.695  97.824  1.00 90.04      A1HN
ATOM   1545 HG21 ILE    97      42.921  12.564  98.920  1.00  0.00      A1HN
ATOM   1546 HG22 ILE    97      44.077  12.411  97.553  1.00  0.00      A1HN
ATOM   1547 HG23 ILE    97      42.904  13.774  97.594  1.00  0.00      A1HN
ATOM   1548  CG1 ILE    97      40.569  12.270  97.358  1.00 91.96      A1HN
ATOM   1549 HG11 ILE    97      40.426  13.335  97.067  1.00  0.00      A1HN
ATOM   1550 HG12 ILE    97      39.875  11.658  96.739  1.00  0.00      A1HN
ATOM   1551  CD1 ILE    97      40.165  12.083  98.825  1.00 89.58      A1HN
ATOM   1552  HD1 ILE    97      39.063  12.163  98.937  1.00  0.00      A1HN
ATOM   1553  HD2 ILE    97      40.484  11.085  99.186  1.00  0.00      A1HN
ATOM   1554  HD3 ILE    97      40.646  12.851  99.468  1.00  0.00      A1HN
ATOM   1555  C   ILE    97      41.442  10.941  94.727  1.00 95.86      A1HN
ATOM   1556  O   ILE    97      40.527  11.369  94.019  1.00 95.08      A1HN
ATOM   1557  N   HSP    98      41.716   9.653  94.845  1.00 95.80      A1HN
ATOM   1558  HN  HSP    98      42.525   9.391  95.381  1.00  0.00      A1HN
ATOM   1559  CA  HSP    98      40.853   8.575  94.403  1.00 96.10      A1HN
ATOM   1560  HA  HSP    98      39.917   8.979  94.036  1.00  0.00      A1HN
ATOM   1561  CB  HSP    98      41.538   7.789  93.287  1.00 95.87      A1HN
ATOM   1562  HB1 HSP    98      41.641   8.445  92.397  1.00  0.00      A1HN
ATOM   1563  HB2 HSP    98      42.554   7.487  93.587  1.00  0.00      A1HN
ATOM   1564  CD2 HSP    98      40.999   5.293  93.330  1.00 89.05      A1HN
ATOM   1565  HD2 HSP    98      41.737   4.920  94.033  1.00  0.00      A1HN
ATOM   1566  CG  HSP    98      40.789   6.566  92.869  1.00 95.83      A1HN
ATOM   1567  NE2 HSP    98      40.070   4.477  92.703  1.00 90.99      A1HN
ATOM   1568  HE2 HSP    98      39.877   3.472  92.841  1.00  0.00      A1HN
ATOM   1569  ND1 HSP    98      39.728   6.506  91.977  1.00 88.08      A1HN
ATOM   1570  HD1 HSP    98      39.240   7.315  91.617  1.00  0.00      A1HN
ATOM   1571  CE1 HSP    98      39.323   5.233  91.908  1.00 89.69      A1HN
ATOM   1572  HE1 HSP    98      38.520   4.846  91.293  1.00  0.00      A1HN
ATOM   1573  C   HSP    98      40.515   7.688  95.597  1.00 96.33      A1HN
ATOM   1574  O   HSP    98      41.391   7.415  96.418  1.00 95.55      A1HN
ATOM   1575  N   LEU    99      39.258   7.273  95.706  1.00 96.43      A1HN
ATOM   1576  HN  LEU    99      38.559   7.544  95.033  1.00  0.00      A1HN
ATOM   1577  CA  LEU    99      38.772   6.461  96.814  1.00 96.31      A1HN
ATOM   1578  HA  LEU    99      39.572   6.275  97.516  1.00  0.00      A1HN
ATOM   1579  CB  LEU    99      37.633   7.186  97.551  1.00 95.65      A1HN
ATOM   1580  HB1 LEU    99      36.799   7.379  96.838  1.00  0.00      A1HN
ATOM   1581  HB2 LEU    99      37.230   6.525  98.352  1.00  0.00      A1HN
ATOM   1582  CG  LEU    99      38.044   8.517  98.198  1.00 94.60      A1HN
ATOM   1583  HG  LEU    99      38.441   9.192  97.402  1.00  0.00      A1HN
ATOM   1584  CD1 LEU    99      36.834   9.174  98.836  1.00 92.13      A1HN
ATOM   1585 HD11 LEU    99      37.121  10.140  99.297  1.00  0.00      A1HN
ATOM   1586 HD12 LEU    99      36.036   9.364  98.083  1.00  0.00      A1HN
ATOM   1587 HD13 LEU    99      36.404   8.523  99.626  1.00  0.00      A1HN
ATOM   1588  CD2 LEU    99      39.107   8.349  99.285  1.00 91.67      A1HN
ATOM   1589 HD21 LEU    99      39.501   9.339  99.587  1.00  0.00      A1HN
ATOM   1590 HD22 LEU    99      38.625   7.917 100.179  1.00  0.00      A1HN
ATOM   1591 HD23 LEU    99      39.957   7.716  98.967  1.00  0.00      A1HN
ATOM   1592  C   LEU    99      38.339   5.088  96.310  1.00 95.98      A1HN
ATOM   1593  O   LEU    99      37.600   4.961  95.340  1.00 93.99      A1HN
ATOM   1594  N   GLU   100      38.805   4.062  96.996  1.00 95.05      A1HN
ATOM   1595  HN  GLU   100      39.442   4.224  97.754  1.00  0.00      A1HN
ATOM   1596  CA  GLU   100      38.402   2.672  96.834  1.00 94.36      A1HN
ATOM   1597  HA  GLU   100      37.713   2.571  96.005  1.00  0.00      A1HN
ATOM   1598  CB  GLU   100      39.641   1.802  96.591  1.00 92.50      A1HN
ATOM   1599  HB1 GLU   100      40.391   2.063  97.364  1.00  0.00      A1HN
ATOM   1600  HB2 GLU   100      39.383   0.725  96.726  1.00  0.00      A1HN
ATOM   1601  CG  GLU   100      40.244   1.987  95.202  1.00 87.88      A1HN
ATOM   1602  HG1 GLU   100      40.409   3.056  94.976  1.00  0.00      A1HN
ATOM   1603  HG2 GLU   100      41.219   1.459  95.141  1.00  0.00      A1HN
ATOM   1604  CD  GLU   100      39.352   1.374  94.119  1.00 90.06      A1HN
ATOM   1605  OE1 GLU   100      39.280   1.924  93.002  1.00 82.52      A1HN
ATOM   1606  OE2 GLU   100      38.777   0.279  94.324  1.00 83.94      A1HN
ATOM   1607  C   GLU   100      37.677   2.209  98.094  1.00 93.60      A1HN
ATOM   1608  O   GLU   100      38.163   2.429  99.197  1.00 88.75      A1HN
ATOM   1609  N   GLY   101      36.546   1.552  97.937  1.00 90.56      A1HN
ATOM   1610  HN  GLY   101      36.155   1.413  97.028  1.00  0.00      A1HN
ATOM   1611  CA  GLY   101      35.737   1.056  99.043  1.00 87.91      A1HN
ATOM   1612  HA1 GLY   101      36.044   1.517  99.972  1.00  0.00      A1HN
ATOM   1613  HA2 GLY   101      35.816  -0.021  99.053  1.00  0.00      A1HN
ATOM   1614  C   GLY   101      34.264   1.378  98.865  1.00 88.31      A1HN
ATOM   1615  O   GLY   101      33.801   1.610  97.744  1.00 80.07      A1HN
ATOM   1616  N   ASP   102      33.535   1.397  99.971  1.00 84.50      A1HN
ATOM   1617  HN  ASP   102      33.907   1.151 100.857  1.00  0.00      A1HN
ATOM   1618  CA  ASP   102      32.103   1.630  99.981  1.00 82.95      A1HN
ATOM   1619  HA  ASP   102      31.712   1.490  98.979  1.00  0.00      A1HN
ATOM   1620  CB  ASP   102      31.393   0.623 100.886  1.00 76.72      A1HN
ATOM   1621  HB1 ASP   102      31.816   0.634 101.910  1.00  0.00      A1HN
ATOM   1622  HB2 ASP   102      30.310   0.857 100.950  1.00  0.00      A1HN
ATOM   1623  CG  ASP   102      31.472  -0.822 100.360  1.00 69.94      A1HN
ATOM   1624  OD1 ASP   102      31.450  -0.988  99.124  1.00 63.13      A1HN
ATOM   1625  OD2 ASP   102      31.550  -1.739 101.198  1.00 63.90      A1HN
ATOM   1626  C   ASP   102      31.791   3.077 100.376  1.00 83.79      A1HN
ATOM   1627  O   ASP   102      32.312   3.598 101.368  1.00 76.02      A1HN
ATOM   1628  N   CYS   103      30.914   3.694  99.617  1.00 84.52      A1HN
ATOM   1629  HN  CYS   103      30.535   3.204  98.839  1.00  0.00      A1HN
ATOM   1630  CA  CYS   103      30.287   4.969  99.940  1.00 82.82      A1HN
ATOM   1631  HA  CYS   103      30.803   5.432 100.772  1.00  0.00      A1HN
ATOM   1632  CB  CYS   103      30.356   5.896  98.725  1.00 78.38      A1HN
ATOM   1633  HB1 CYS   103      31.418   5.964  98.434  1.00  0.00      A1HN
ATOM   1634  HB2 CYS   103      29.800   5.454  97.870  1.00  0.00      A1HN
ATOM   1635  SG  CYS   103      29.690   7.521  99.162  1.00 76.20      A1HN
ATOM   1636  HG1 CYS   103      30.325   8.251  98.246  1.00  0.00      A1HN
ATOM   1637  C   CYS   103      28.843   4.709 100.363  1.00 83.20      A1HN
ATOM   1638  O   CYS   103      28.061   4.133  99.608  1.00 76.87      A1HN
ATOM   1639  N   THR   104      28.494   5.117 101.577  1.00 81.43      A1HN
ATOM   1640  HN  THR   104      29.176   5.551 102.171  1.00  0.00      A1HN
ATOM   1641  CA  THR   104      27.141   4.958 102.113  1.00 80.25      A1HN
ATOM   1642  HA  THR   104      26.488   4.588 101.336  1.00  0.00      A1HN
ATOM   1643  CB  THR   104      27.088   3.969 103.287  1.00 74.59      A1HN
ATOM   1644  HB  THR   104      27.405   4.485 104.224  1.00  0.00      A1HN
ATOM   1645  OG1 THR   104      27.953   2.874 103.097  1.00 67.30      A1HN
ATOM   1646  HG1 THR   104      27.948   2.344 103.896  1.00  0.00      A1HN
ATOM   1647  CG2 THR   104      25.686   3.379 103.443  1.00 65.81      A1HN
ATOM   1648 HG21 THR   104      25.649   2.678 104.303  1.00  0.00      A1HN
ATOM   1649 HG22 THR   104      24.939   4.184 103.614  1.00  0.00      A1HN
ATOM   1650 HG23 THR   104      25.404   2.819 102.524  1.00  0.00      A1HN
ATOM   1651  C   THR   104      26.627   6.324 102.556  1.00 80.55      A1HN
ATOM   1652  O   THR   104      27.248   6.950 103.411  1.00 72.59      A1HN
ATOM   1653  N   SER   105      25.506   6.771 102.001  1.00 80.50      A1HN
ATOM   1654  HN  SER   105      25.016   6.217 101.339  1.00  0.00      A1HN
ATOM   1655  CA  SER   105      24.911   8.086 102.297  1.00 80.23      A1HN
ATOM   1656  HA  SER   105      24.151   8.273 101.553  1.00  0.00      A1HN
ATOM   1657  CB  SER   105      24.241   8.079 103.680  1.00 74.73      A1HN
ATOM   1658  HB1 SER   105      25.027   7.983 104.466  1.00  0.00      A1HN
ATOM   1659  HB2 SER   105      23.715   9.051 103.835  1.00  0.00      A1HN
ATOM   1660  OG  SER   105      23.330   7.008 103.797  1.00 67.26      A1HN
ATOM   1661  HG1 SER   105      22.851   7.154 104.616  1.00  0.00      A1HN
ATOM   1662  C   SER   105      25.918   9.238 102.176  1.00 82.86      A1HN
ATOM   1663  O   SER   105      26.151   9.965 103.136  1.00 74.14      A1HN
ATOM   1664  N   ASP   106      26.578   9.317 101.033  1.00 84.39      A1HN
ATOM   1665  HN  ASP   106      26.282   8.823 100.222  1.00  0.00      A1HN
ATOM   1666  CA  ASP   106      27.606  10.316 100.712  1.00 85.33      A1HN
ATOM   1667  HA  ASP   106      28.039  10.007  99.769  1.00  0.00      A1HN
ATOM   1668  CB  ASP   106      26.965  11.691 100.454  1.00 80.66      A1HN
ATOM   1669  HB1 ASP   106      26.483  12.077 101.374  1.00  0.00      A1HN
ATOM   1670  HB2 ASP   106      27.717  12.427 100.117  1.00  0.00      A1HN
ATOM   1671  CG  ASP   106      25.882  11.619  99.364  1.00 76.41      A1HN
ATOM   1672  OD1 ASP   106      26.069  10.831  98.413  1.00 67.78      A1HN
ATOM   1673  OD2 ASP   106      24.859  12.318  99.521  1.00 70.00      A1HN
ATOM   1674  C   ASP   106      28.804  10.354 101.685  1.00 88.38      A1HN
ATOM   1675  O   ASP   106      29.562  11.317 101.755  1.00 82.00      A1HN
ATOM   1676  N   THR   107      28.982   9.282 102.453  1.00 86.95      A1HN
ATOM   1677  HN  THR   107      28.315   8.542 102.396  1.00  0.00      A1HN
ATOM   1678  CA  THR   107      30.071   9.137 103.427  1.00 87.32      A1HN
ATOM   1679  HA  THR   107      30.701  10.008 103.383  1.00  0.00      A1HN
ATOM   1680  CB  THR   107      29.532   9.052 104.863  1.00 82.50      A1HN
ATOM   1681  HB  THR   107      28.887   8.147 104.960  1.00  0.00      A1HN
ATOM   1682  OG1 THR   107      28.752  10.188 105.151  1.00 74.61      A1HN
ATOM   1683  HG1 THR   107      28.057  10.225 104.472  1.00  0.00      A1HN
ATOM   1684  CG2 THR   107      30.649   9.004 105.894  1.00 74.33      A1HN
ATOM   1685 HG21 THR   107      30.222   9.024 106.919  1.00  0.00      A1HN
ATOM   1686 HG22 THR   107      31.258   8.083 105.786  1.00  0.00      A1HN
ATOM   1687 HG23 THR   107      31.314   9.886 105.776  1.00  0.00      A1HN
ATOM   1688  C   THR   107      30.927   7.928 103.094  1.00 89.07      A1HN
ATOM   1689  O   THR   107      30.472   6.786 103.116  1.00 84.64      A1HN
ATOM   1690  N   TRP   108      32.209   8.182 102.848  1.00 92.34      A1HN
ATOM   1691  HN  TRP   108      32.505   9.142 102.798  1.00  0.00      A1HN
ATOM   1692  CA  TRP   108      33.234   7.163 102.679  1.00 92.57      A1HN
ATOM   1693  HA  TRP   108      32.778   6.243 102.331  1.00  0.00      A1HN
ATOM   1694  CB  TRP   108      34.269   7.628 101.658  1.00 90.97      A1HN
ATOM   1695  HB1 TRP   108      34.692   8.602 101.983  1.00  0.00      A1HN
ATOM   1696  HB2 TRP   108      35.102   6.892 101.609  1.00  0.00      A1HN
ATOM   1697  CG  TRP   108      33.753   7.800 100.272  1.00 92.05      A1HN
ATOM   1698  CD1 TRP   108      33.039   8.856  99.805  1.00 86.93      A1HN
ATOM   1699  HD1 TRP   108      32.726   9.713 100.387  1.00  0.00      A1HN
ATOM   1700  NE1 TRP   108      32.724   8.654  98.467  1.00 87.86      A1HN
ATOM   1701  HE1 TRP   108      32.159   9.306  97.963  1.00  0.00      A1HN
ATOM   1702  CE2 TRP   108      33.226   7.444  98.028  1.00 90.57      A1HN
ATOM   1703  CD2 TRP   108      33.888   6.870  99.146  1.00 91.91      A1HN
ATOM   1704  CE3 TRP   108      34.512   5.611  98.979  1.00 89.70      A1HN
ATOM   1705  HE3 TRP   108      35.007   5.129  99.807  1.00  0.00      A1HN
ATOM   1706  CZ3 TRP   108      34.454   4.963  97.740  1.00 86.98      A1HN
ATOM   1707  HZ3 TRP   108      34.914   3.992  97.628  1.00  0.00      A1HN
ATOM   1708  CZ2 TRP   108      33.171   6.780  96.779  1.00 90.51      A1HN
ATOM   1709  HZ2 TRP   108      32.660   7.240  95.949  1.00  0.00      A1HN
ATOM   1710  CH2 TRP   108      33.792   5.531  96.645  1.00 88.06      A1HN
ATOM   1711  HH2 TRP   108      33.754   5.000  95.706  1.00  0.00      A1HN
ATOM   1712  C   TRP   108      33.902   6.881 104.019  1.00 93.00      A1HN
ATOM   1713  O   TRP   108      34.351   7.799 104.700  1.00 89.82      A1HN
ATOM   1714  N   ILE   109      34.015   5.605 104.388  1.00 93.06      A1HN
ATOM   1715  HN  ILE   109      33.632   4.875 103.822  1.00  0.00      A1HN
ATOM   1716  CA  ILE   109      34.761   5.174 105.570  1.00 92.60      A1HN
ATOM   1717  HA  ILE   109      35.167   6.035 106.083  1.00  0.00      A1HN
ATOM   1718  CB  ILE   109      33.864   4.426 106.572  1.00 90.53      A1HN
ATOM   1719  HB  ILE   109      33.449   3.521 106.068  1.00  0.00      A1HN
ATOM   1720  CG2 ILE   109      34.706   3.986 107.781  1.00 85.16      A1HN
ATOM   1721 HG21 ILE   109      34.084   3.431 108.512  1.00  0.00      A1HN
ATOM   1722 HG22 ILE   109      35.524   3.297 107.473  1.00  0.00      A1HN
ATOM   1723 HG23 ILE   109      35.156   4.867 108.285  1.00  0.00      A1HN
ATOM   1724  CG1 ILE   109      32.678   5.328 107.015  1.00 86.41      A1HN
ATOM   1725 HG11 ILE   109      33.083   6.247 107.493  1.00  0.00      A1HN
ATOM   1726 HG12 ILE   109      32.115   5.650 106.109  1.00  0.00      A1HN
ATOM   1727  CD1 ILE   109      31.682   4.642 107.965  1.00 75.83      A1HN
ATOM   1728  HD1 ILE   109      30.809   5.305 108.147  1.00  0.00      A1HN
ATOM   1729  HD2 ILE   109      31.315   3.695 107.512  1.00  0.00      A1HN
ATOM   1730  HD3 ILE   109      32.158   4.409 108.939  1.00  0.00      A1HN
ATOM   1731  C   ILE   109      35.954   4.348 105.097  1.00 93.18      A1HN
ATOM   1732  O   ILE   109      35.786   3.320 104.444  1.00 90.88      A1HN
ATOM   1733  N   ILE   110      37.151   4.804 105.438  1.00 93.86      A1HN
ATOM   1734  HN  ILE   110      37.246   5.670 105.938  1.00  0.00      A1HN
ATOM   1735  CA  ILE   110      38.400   4.120 105.122  1.00 94.01      A1HN
ATOM   1736  HA  ILE   110      38.192   3.157 104.674  1.00  0.00      A1HN
ATOM   1737  CB  ILE   110      39.257   4.941 104.127  1.00 93.57      A1HN
ATOM   1738  HB  ILE   110      39.466   5.926 104.591  1.00  0.00      A1HN
ATOM   1739  CG2 ILE   110      40.584   4.216 103.850  1.00 91.77      A1HN
ATOM   1740 HG21 ILE   110      41.223   4.782 103.145  1.00  0.00      A1HN
ATOM   1741 HG22 ILE   110      41.165   4.091 104.784  1.00  0.00      A1HN
ATOM   1742 HG23 ILE   110      40.395   3.205 103.432  1.00  0.00      A1HN
ATOM   1743  CG1 ILE   110      38.473   5.171 102.812  1.00 91.64      A1HN
ATOM   1744 HG11 ILE   110      38.272   4.179 102.347  1.00  0.00      A1HN
ATOM   1745 HG12 ILE   110      37.487   5.633 103.041  1.00  0.00      A1HN
ATOM   1746  CD1 ILE   110      39.196   6.071 101.812  1.00 84.34      A1HN
ATOM   1747  HD1 ILE   110      38.610   6.081 100.868  1.00  0.00      A1HN
ATOM   1748  HD2 ILE   110      39.295   7.103 102.209  1.00  0.00      A1HN
ATOM   1749  HD3 ILE   110      40.203   5.681 101.570  1.00  0.00      A1HN
ATOM   1750  C   ILE   110      39.130   3.855 106.424  1.00 93.81      A1HN
ATOM   1751  O   ILE   110      39.566   4.778 107.116  1.00 91.62      A1HN
ATOM   1752  N   ASP   111      39.279   2.578 106.770  1.00 92.97      A1HN
ATOM   1753  HN  ASP   111      38.967   1.836 106.166  1.00  0.00      A1HN
ATOM   1754  CA  ASP   111      39.925   2.150 107.995  1.00 92.16      A1HN
ATOM   1755  HA  ASP   111      40.482   2.985 108.397  1.00  0.00      A1HN
ATOM   1756  CB  ASP   111      38.846   1.774 109.034  1.00 88.43      A1HN
ATOM   1757  HB1 ASP   111      39.274   1.639 110.042  1.00  0.00      A1HN
ATOM   1758  HB2 ASP   111      38.114   2.609 109.080  1.00  0.00      A1HN
ATOM   1759  CG  ASP   111      38.021   0.522 108.725  1.00 84.53      A1HN
ATOM   1760  OD1 ASP   111      38.520  -0.332 107.966  1.00 75.01      A1HN
ATOM   1761  OD2 ASP   111      36.946   0.387 109.336  1.00 77.75      A1HN
ATOM   1762  C   ASP   111      40.986   1.074 107.733  1.00 92.45      A1HN
ATOM   1763  O   ASP   111      41.470   0.895 106.598  1.00 88.01      A1HN
ATOM   1764  N   LYS   112      41.417   0.396 108.777  1.00 91.93      A1HN
ATOM   1765  HN  LYS   112      40.835   0.390 109.578  1.00  0.00      A1HN
ATOM   1766  CA  LYS   112      42.413  -0.669 108.661  1.00 91.30      A1HN
ATOM   1767  HA  LYS   112      43.247  -0.267 108.105  1.00  0.00      A1HN
ATOM   1768  CB  LYS   112      42.918  -1.073 110.057  1.00 88.98      A1HN
ATOM   1769  HB1 LYS   112      43.714  -1.832 110.019  1.00  0.00      A1HN
ATOM   1770  HB2 LYS   112      43.329  -0.177 110.570  1.00  0.00      A1HN
ATOM   1771  CG  LYS   112      41.806  -1.699 110.905  1.00 82.87      A1HN
ATOM   1772  HG1 LYS   112      40.947  -1.008 111.038  1.00  0.00      A1HN
ATOM   1773  HG2 LYS   112      41.412  -2.584 110.353  1.00  0.00      A1HN
ATOM   1774  CD  LYS   112      42.312  -2.208 112.246  1.00 80.18      A1HN
ATOM   1775  HD1 LYS   112      43.154  -2.914 112.068  1.00  0.00      A1HN
ATOM   1776  HD2 LYS   112      42.665  -1.360 112.872  1.00  0.00      A1HN
ATOM   1777  CE  LYS   112      41.133  -2.937 112.895  1.00 70.41      A1HN
ATOM   1778  HE1 LYS   112      40.270  -2.264 113.082  1.00  0.00      A1HN
ATOM   1779  HE2 LYS   112      40.828  -3.751 112.206  1.00  0.00      A1HN
ATOM   1780  NZ  LYS   112      41.517  -3.617 114.140  1.00 61.63      A1HN
ATOM   1781  HZ1 LYS   112      40.664  -4.106 114.488  1.00  0.00      A1HN
ATOM   1782  HZ2 LYS   112      42.235  -4.330 113.904  1.00  0.00      A1HN
ATOM   1783  HZ3 LYS   112      41.868  -2.940 114.841  1.00  0.00      A1HN
ATOM   1784  C   LYS   112      41.930  -1.893 107.873  1.00 91.91      A1HN
ATOM   1785  O   LYS   112      42.764  -2.614 107.340  1.00 88.42      A1HN
ATOM   1786  N   ASP   113      40.623  -2.116 107.831  1.00 93.29      A1HN
ATOM   1787  HN  ASP   113      39.933  -1.455 108.160  1.00  0.00      A1HN
ATOM   1788  CA  ASP   113      40.007  -3.334 107.303  1.00 93.06      A1HN
ATOM   1789  HA  ASP   113      40.770  -4.078 107.117  1.00  0.00      A1HN
ATOM   1790  CB  ASP   113      39.040  -3.912 108.359  1.00 91.37      A1HN
ATOM   1791  HB1 ASP   113      38.258  -3.168 108.614  1.00  0.00      A1HN
ATOM   1792  HB2 ASP   113      38.548  -4.823 107.963  1.00  0.00      A1HN
ATOM   1793  CG  ASP   113      39.744  -4.323 109.667  1.00 88.06      A1HN
ATOM   1794  OD1 ASP   113      40.834  -4.940 109.615  1.00 80.67      A1HN
ATOM   1795  OD2 ASP   113      39.220  -4.019 110.758  1.00 81.61      A1HN
ATOM   1796  C   ASP   113      39.318  -3.100 105.951  1.00 93.12      A1HN
ATOM   1797  O   ASP   113      39.205  -4.030 105.155  1.00 89.20      A1HN
ATOM   1798  N   PHE   114      38.910  -1.864 105.658  1.00 93.62      A1HN
ATOM   1799  HN  PHE   114      38.901  -1.180 106.402  1.00  0.00      A1HN
ATOM   1800  CA  PHE   114      38.157  -1.520 104.456  1.00 92.85      A1HN
ATOM   1801  HA  PHE   114      38.257  -2.328 103.745  1.00  0.00      A1HN
ATOM   1802  CB  PHE   114      36.667  -1.366 104.804  1.00 89.49      A1HN
ATOM   1803  HB1 PHE   114      36.551  -0.548 105.552  1.00  0.00      A1HN
ATOM   1804  HB2 PHE   114      36.070  -1.098 103.907  1.00  0.00      A1HN
ATOM   1805  CG  PHE   114      36.051  -2.610 105.399  1.00 83.72      A1HN
ATOM   1806  CD1 PHE   114      35.660  -3.672 104.563  1.00 76.09      A1HN
ATOM   1807  HD1 PHE   114      35.773  -3.578 103.495  1.00  0.00      A1HN
ATOM   1808  CE1 PHE   114      35.128  -4.855 105.109  1.00 66.64      A1HN
ATOM   1809  HE1 PHE   114      34.834  -5.665 104.461  1.00  0.00      A1HN
ATOM   1810  CZ  PHE   114      34.995  -4.976 106.507  1.00 64.14      A1HN
ATOM   1811  HZ  PHE   114      34.607  -5.884 106.941  1.00  0.00      A1HN
ATOM   1812  CD2 PHE   114      35.913  -2.739 106.791  1.00 74.18      A1HN
ATOM   1813  HD2 PHE   114      36.246  -1.937 107.438  1.00  0.00      A1HN
ATOM   1814  CE2 PHE   114      35.386  -3.912 107.345  1.00 66.11      A1HN
ATOM   1815  HE2 PHE   114      35.314  -4.006 108.419  1.00  0.00      A1HN
ATOM   1816  C   PHE   114      38.670  -0.263 103.761  1.00 92.81      A1HN
ATOM   1817  O   PHE   114      38.980   0.757 104.381  1.00 87.13      A1HN
ATOM   1818  N   GLY   115      38.696  -0.338 102.454  1.00 93.10      A1HN
ATOM   1819  HN  GLY   115      38.447  -1.201 102.031  1.00  0.00      A1HN
ATOM   1820  CA  GLY   115      38.936   0.803 101.589  1.00 93.73      A1HN
ATOM   1821  HA1 GLY   115      38.372   1.646 101.966  1.00  0.00      A1HN
ATOM   1822  HA2 GLY   115      38.628   0.505 100.600  1.00  0.00      A1HN
ATOM   1823  C   GLY   115      40.392   1.254 101.479  1.00 95.04      A1HN
ATOM   1824  O   GLY   115      41.279   0.884 102.251  1.00 93.00      A1HN
ATOM   1825  N   TYR   116      40.635   2.102 100.481  1.00 96.29      A1HN
ATOM   1826  HN  TYR   116      39.864   2.384  99.903  1.00  0.00      A1HN
ATOM   1827  CA  TYR   116      41.926   2.715 100.216  1.00 96.59      A1HN
ATOM   1828  HA  TYR   116      42.496   2.725 101.134  1.00  0.00      A1HN
ATOM   1829  CB  TYR   116      42.685   1.938  99.129  1.00 96.15      A1HN
ATOM   1830  HB1 TYR   116      42.204   2.074  98.141  1.00  0.00      A1HN
ATOM   1831  HB2 TYR   116      43.717   2.344  99.039  1.00  0.00      A1HN
ATOM   1832  CG  TYR   116      42.831   0.450  99.370  1.00 96.36      A1HN
ATOM   1833  CD1 TYR   116      43.663  -0.026 100.393  1.00 93.94      A1HN
ATOM   1834  HD1 TYR   116      44.242   0.670 100.969  1.00  0.00      A1HN
ATOM   1835  CE1 TYR   116      43.769  -1.406 100.648  1.00 92.99      A1HN
ATOM   1836  HE1 TYR   116      44.396  -1.772 101.443  1.00  0.00      A1HN
ATOM   1837  CZ  TYR   116      43.032  -2.315  99.865  1.00 94.36      A1HN
ATOM   1838  OH  TYR   116      43.115  -3.664 100.115  1.00 93.00      A1HN
ATOM   1839  HH  TYR   116      42.731  -3.813 101.006  1.00  0.00      A1HN
ATOM   1840  CD2 TYR   116      42.104  -0.467  98.582  1.00 93.98      A1HN
ATOM   1841  HD2 TYR   116      41.462  -0.109  97.794  1.00  0.00      A1HN
ATOM   1842  CE2 TYR   116      42.205  -1.848  98.827  1.00 93.22      A1HN
ATOM   1843  HE2 TYR   116      41.644  -2.547  98.228  1.00  0.00      A1HN
ATOM   1844  C   TYR   116      41.743   4.165  99.779  1.00 96.75      A1HN
ATOM   1845  O   TYR   116      40.842   4.488  99.012  1.00 95.07      A1HN
ATOM   1846  N   LEU   117      42.651   5.031 100.207  1.00 96.60      A1HN
ATOM   1847  HN  LEU   117      43.323   4.753 100.888  1.00  0.00      A1HN
ATOM   1848  CA  LEU   117      42.794   6.382  99.672  1.00 96.93      A1HN
ATOM   1849  HA  LEU   117      41.960   6.607  99.020  1.00  0.00      A1HN
ATOM   1850  CB  LEU   117      42.767   7.394 100.825  1.00 96.09      A1HN
ATOM   1851  HB1 LEU   117      41.812   7.243 101.377  1.00  0.00      A1HN
ATOM   1852  HB2 LEU   117      43.590   7.197 101.543  1.00  0.00      A1HN
ATOM   1853  CG  LEU   117      42.824   8.864 100.351  1.00 94.92      A1HN
ATOM   1854  HG  LEU   117      42.322   8.947  99.358  1.00  0.00      A1HN
ATOM   1855  CD1 LEU   117      42.089   9.756 101.341  1.00 88.50      A1HN
ATOM   1856 HD11 LEU   117      42.112  10.816 101.008  1.00  0.00      A1HN
ATOM   1857 HD12 LEU   117      41.027   9.445 101.442  1.00  0.00      A1HN
ATOM   1858 HD13 LEU   117      42.569   9.692 102.340  1.00  0.00      A1HN
ATOM   1859  CD2 LEU   117      44.257   9.396 100.257  1.00 87.70      A1HN
ATOM   1860 HD21 LEU   117      44.259  10.436  99.863  1.00  0.00      A1HN
ATOM   1861 HD22 LEU   117      44.672   9.416 101.281  1.00  0.00      A1HN
ATOM   1862 HD23 LEU   117      44.909   8.778  99.612  1.00  0.00      A1HN
ATOM   1863  C   LEU   117      44.059   6.452  98.818  1.00 97.29      A1HN
ATOM   1864  O   LEU   117      45.152   6.136  99.279  1.00 96.41      A1HN
ATOM   1865  N   ILE   118      43.894   6.905  97.591  1.00 97.46      A1HN
ATOM   1866  HN  ILE   118      42.972   7.106  97.246  1.00  0.00      A1HN
ATOM   1867  CA  ILE   118      44.996   7.112  96.658  1.00 97.66      A1HN
ATOM   1868  HA  ILE   118      45.909   6.692  97.059  1.00  0.00      A1HN
ATOM   1869  CB  ILE   118      44.716   6.410  95.314  1.00 97.38      A1HN
ATOM   1870  HB  ILE   118      43.873   6.943  94.837  1.00  0.00      A1HN
ATOM   1871  CG2 ILE   118      45.943   6.511  94.395  1.00 96.37      A1HN
ATOM   1872 HG21 ILE   118      45.722   6.038  93.414  1.00  0.00      A1HN
ATOM   1873 HG22 ILE   118      46.229   7.567  94.209  1.00  0.00      A1HN
ATOM   1874 HG23 ILE   118      46.818   5.988  94.837  1.00  0.00      A1HN
ATOM   1875  CG1 ILE   118      44.285   4.928  95.468  1.00 95.53      A1HN
ATOM   1876 HG11 ILE   118      43.303   4.888  95.991  1.00  0.00      A1HN
ATOM   1877 HG12 ILE   118      44.122   4.505  94.453  1.00  0.00      A1HN
ATOM   1878  CD1 ILE   118      45.269   4.030  96.219  1.00 89.80      A1HN
ATOM   1879  HD1 ILE   118      44.890   2.986  96.250  1.00  0.00      A1HN
ATOM   1880  HD2 ILE   118      46.253   4.024  95.703  1.00  0.00      A1HN
ATOM   1881  HD3 ILE   118      45.422   4.371  97.264  1.00  0.00      A1HN
ATOM   1882  C   ILE   118      45.220   8.621  96.485  1.00 97.49      A1HN
ATOM   1883  O   ILE   118      44.410   9.314  95.875  1.00 96.54      A1HN
ATOM   1884  N   LEU   119      46.325   9.116  97.018  1.00 97.25      A1HN
ATOM   1885  HN  LEU   119      46.968   8.501  97.479  1.00  0.00      A1HN
ATOM   1886  CA  LEU   119      46.735  10.514  96.890  1.00 97.12      A1HN
ATOM   1887  HA  LEU   119      45.855  11.141  96.930  1.00  0.00      A1HN
ATOM   1888  CB  LEU   119      47.661  10.846  98.073  1.00 96.81      A1HN
ATOM   1889  HB1 LEU   119      47.130  10.608  99.021  1.00  0.00      A1HN
ATOM   1890  HB2 LEU   119      48.563  10.197  98.018  1.00  0.00      A1HN
ATOM   1891  CG  LEU   119      48.115  12.313  98.130  1.00 95.91      A1HN
ATOM   1892  HG  LEU   119      48.590  12.577  97.169  1.00  0.00      A1HN
ATOM   1893  CD1 LEU   119      46.948  13.265  98.385  1.00 94.16      A1HN
ATOM   1894 HD11 LEU   119      47.326  14.306  98.516  1.00  0.00      A1HN
ATOM   1895 HD12 LEU   119      46.232  13.279  97.539  1.00  0.00      A1HN
ATOM   1896 HD13 LEU   119      46.406  12.990  99.312  1.00  0.00      A1HN
ATOM   1897  CD2 LEU   119      49.129  12.483  99.256  1.00 93.90      A1HN
ATOM   1898 HD21 LEU   119      49.457  13.545  99.314  1.00  0.00      A1HN
ATOM   1899 HD22 LEU   119      48.674  12.224 100.236  1.00  0.00      A1HN
ATOM   1900 HD23 LEU   119      50.022  11.845  99.090  1.00  0.00      A1HN
ATOM   1901  C   LEU   119      47.420  10.741  95.533  1.00 96.81      A1HN
ATOM   1902  O   LEU   119      48.303   9.983  95.149  1.00 95.77      A1HN
ATOM   1903  N   TYR   120      47.018  11.793  94.830  1.00 95.89      A1HN
ATOM   1904  HN  TYR   120      46.331  12.423  95.196  1.00  0.00      A1HN
ATOM   1905  CA  TYR   120      47.510  12.109  93.479  1.00 95.41      A1HN
ATOM   1906  HA  TYR   120      46.846  12.862  93.079  1.00  0.00      A1HN
ATOM   1907  CB  TYR   120      48.908  12.735  93.548  1.00 94.80      A1HN
ATOM   1908  HB1 TYR   120      49.655  11.939  93.764  1.00  0.00      A1HN
ATOM   1909  HB2 TYR   120      49.177  13.185  92.569  1.00  0.00      A1HN
ATOM   1910  CG  TYR   120      49.085  13.809  94.598  1.00 94.72      A1HN
ATOM   1911  CD1 TYR   120      48.285  14.970  94.592  1.00 92.91      A1HN
ATOM   1912  HD1 TYR   120      47.532  15.099  93.830  1.00  0.00      A1HN
ATOM   1913  CE1 TYR   120      48.448  15.955  95.573  1.00 91.78      A1HN
ATOM   1914  HE1 TYR   120      47.835  16.844  95.574  1.00  0.00      A1HN
ATOM   1915  CZ  TYR   120      49.431  15.781  96.568  1.00 92.17      A1HN
ATOM   1916  OH  TYR   120      49.609  16.745  97.536  1.00 90.36      A1HN
ATOM   1917  HH  TYR   120      48.717  17.100  97.758  1.00  0.00      A1HN
ATOM   1918  CD2 TYR   120      50.062  13.649  95.601  1.00 92.85      A1HN
ATOM   1919  HD2 TYR   120      50.676  12.762  95.616  1.00  0.00      A1HN
ATOM   1920  CE2 TYR   120      50.241  14.629  96.590  1.00 91.67      A1HN
ATOM   1921  HE2 TYR   120      50.953  14.502  97.382  1.00  0.00      A1HN
ATOM   1922  C   TYR   120      47.452  10.906  92.529  1.00 95.24      A1HN
ATOM   1923  O   TYR   120      48.492  10.450  92.035  1.00 94.14      A1HN
ATOM   1924  N   PRO   121      46.258  10.358  92.247  1.00 95.04      A1HN
ATOM   1925  CD  PRO   121      44.971  10.882  92.620  1.00 94.83      A1HN
ATOM   1926  HD1 PRO   121      44.768  10.608  93.680  1.00  0.00      A1HN
ATOM   1927  HD2 PRO   121      44.920  11.989  92.502  1.00  0.00      A1HN
ATOM   1928  CA  PRO   121      46.117   9.109  91.489  1.00 94.63      A1HN
ATOM   1929  HA  PRO   121      46.700   8.341  91.977  1.00  0.00      A1HN
ATOM   1930  CB  PRO   121      44.616   8.818  91.506  1.00 94.30      A1HN
ATOM   1931  HB1 PRO   121      44.396   8.185  92.395  1.00  0.00      A1HN
ATOM   1932  HB2 PRO   121      44.267   8.283  90.600  1.00  0.00      A1HN
ATOM   1933  CG  PRO   121      43.987  10.194  91.691  1.00 93.40      A1HN
ATOM   1934  HG1 PRO   121      42.959  10.170  92.098  1.00  0.00      A1HN
ATOM   1935  HG2 PRO   121      43.996  10.740  90.720  1.00  0.00      A1HN
ATOM   1936  C   PRO   121      46.665   9.192  90.061  1.00 94.01      A1HN
ATOM   1937  O   PRO   121      47.092   8.178  89.516  1.00 92.51      A1HN
ATOM   1938  N   ASP   122      46.731  10.382  89.488  1.00 92.80      A1HN
ATOM   1939  HN  ASP   122      46.323  11.182  89.913  1.00  0.00      A1HN
ATOM   1940  CA  ASP   122      47.289  10.600  88.150  1.00 91.89      A1HN
ATOM   1941  HA  ASP   122      46.947   9.801  87.503  1.00  0.00      A1HN
ATOM   1942  CB  ASP   122      46.761  11.934  87.598  1.00 89.98      A1HN
ATOM   1943  HB1 ASP   122      47.074  12.783  88.237  1.00  0.00      A1HN
ATOM   1944  HB2 ASP   122      47.150  12.084  86.576  1.00  0.00      A1HN
ATOM   1945  CG  ASP   122      45.239  11.934  87.525  1.00 87.49      A1HN
ATOM   1946  OD1 ASP   122      44.670  11.001  86.920  1.00 83.78      A1HN
ATOM   1947  OD2 ASP   122      44.610  12.837  88.116  1.00 83.40      A1HN
ATOM   1948  C   ASP   122      48.828  10.542  88.115  1.00 91.92      A1HN
ATOM   1949  O   ASP   122      49.432  10.422  87.049  1.00 89.95      A1HN
ATOM   1950  N   MET   123      49.482  10.567  89.276  1.00 93.39      A1HN
ATOM   1951  HN  MET   123      48.972  10.639  90.132  1.00  0.00      A1HN
ATOM   1952  CA  MET   123      50.911  10.316  89.398  1.00 93.74      A1HN
ATOM   1953  HA  MET   123      51.408  10.673  88.505  1.00  0.00      A1HN
ATOM   1954  CB  MET   123      51.478  11.094  90.591  1.00 92.97      A1HN
ATOM   1955  HB1 MET   123      51.191  12.163  90.489  1.00  0.00      A1HN
ATOM   1956  HB2 MET   123      51.039  10.714  91.539  1.00  0.00      A1HN
ATOM   1957  CG  MET   123      53.008  10.976  90.639  1.00 89.78      A1HN
ATOM   1958  HG1 MET   123      53.287   9.900  90.697  1.00  0.00      A1HN
ATOM   1959  HG2 MET   123      53.429  11.368  89.686  1.00  0.00      A1HN
ATOM   1960  SD  MET   123      53.790  11.831  92.036  1.00 88.15      A1HN
ATOM   1961  CE  MET   123      53.463  13.553  91.615  1.00 79.89      A1HN
ATOM   1962  HE1 MET   123      54.059  14.228  92.262  1.00  0.00      A1HN
ATOM   1963  HE2 MET   123      53.741  13.762  90.560  1.00  0.00      A1HN
ATOM   1964  HE3 MET   123      52.388  13.797  91.750  1.00  0.00      A1HN
ATOM   1965  C   MET   123      51.164   8.810  89.502  1.00 94.33      A1HN
ATOM   1966  O   MET   123      51.081   8.215  90.571  1.00 93.67      A1HN
ATOM   1967  N   LEU   124      51.517   8.204  88.371  1.00 94.12      A1HN
ATOM   1968  HN  LEU   124      51.498   8.709  87.514  1.00  0.00      A1HN
ATOM   1969  CA  LEU   124      51.820   6.784  88.313  1.00 94.43      A1HN
ATOM   1970  HA  LEU   124      51.133   6.260  88.960  1.00  0.00      A1HN
ATOM   1971  CB  LEU   124      51.627   6.251  86.886  1.00 93.90      A1HN
ATOM   1972  HB1 LEU   124      52.416   6.679  86.229  1.00  0.00      A1HN
ATOM   1973  HB2 LEU   124      51.765   5.146  86.907  1.00  0.00      A1HN
ATOM   1974  CG  LEU   124      50.261   6.542  86.233  1.00 92.99      A1HN
ATOM   1975  HG  LEU   124      50.141   7.645  86.100  1.00  0.00      A1HN
ATOM   1976  CD1 LEU   124      50.204   5.873  84.867  1.00 91.40      A1HN
ATOM   1977 HD11 LEU   124      49.233   6.088  84.370  1.00  0.00      A1HN
ATOM   1978 HD12 LEU   124      51.020   6.238  84.208  1.00  0.00      A1HN
ATOM   1979 HD13 LEU   124      50.301   4.771  84.974  1.00  0.00      A1HN
ATOM   1980  CD2 LEU   124      49.085   6.031  87.072  1.00 90.84      A1HN
ATOM   1981 HD21 LEU   124      48.128   6.174  86.527  1.00  0.00      A1HN
ATOM   1982 HD22 LEU   124      49.195   4.950  87.299  1.00  0.00      A1HN
ATOM   1983 HD23 LEU   124      49.011   6.594  88.026  1.00  0.00      A1HN
ATOM   1984  C   LEU   124      53.237   6.502  88.821  1.00 94.80      A1HN
ATOM   1985  O   LEU   124      54.218   6.981  88.243  1.00 94.03      A1HN
ATOM   1986  N   ILE   125      53.336   5.677  89.860  1.00 96.15      A1HN
ATOM   1987  HN  ILE   125      52.506   5.339  90.306  1.00  0.00      A1HN
ATOM   1988  CA  ILE   125      54.601   5.263  90.484  1.00 96.81      A1HN
ATOM   1989  HA  ILE   125      55.416   5.816  90.036  1.00  0.00      A1HN
ATOM   1990  CB  ILE   125      54.609   5.586  91.987  1.00 97.18      A1HN
ATOM   1991  HB  ILE   125      53.813   4.985  92.485  1.00  0.00      A1HN
ATOM   1992  CG2 ILE   125      55.969   5.215  92.596  1.00 96.29      A1HN
ATOM   1993 HG21 ILE   125      55.968   5.394  93.690  1.00  0.00      A1HN
ATOM   1994 HG22 ILE   125      56.207   4.140  92.452  1.00  0.00      A1HN
ATOM   1995 HG23 ILE   125      56.786   5.819  92.145  1.00  0.00      A1HN
ATOM   1996  CG1 ILE   125      54.297   7.085  92.219  1.00 96.29      A1HN
ATOM   1997 HG11 ILE   125      55.065   7.693  91.688  1.00  0.00      A1HN
ATOM   1998 HG12 ILE   125      53.311   7.336  91.768  1.00  0.00      A1HN
ATOM   1999  CD1 ILE   125      54.259   7.495  93.685  1.00 94.14      A1HN
ATOM   2000  HD1 ILE   125      53.992   8.569  93.761  1.00  0.00      A1HN
ATOM   2001  HD2 ILE   125      53.505   6.907  94.248  1.00  0.00      A1HN
ATOM   2002  HD3 ILE   125      55.249   7.362  94.170  1.00  0.00      A1HN
ATOM   2003  C   ILE   125      54.853   3.781  90.180  1.00 97.08      A1HN
ATOM   2004  O   ILE   125      53.928   2.970  90.199  1.00 96.50      A1HN
ATOM   2005  N   SER   126      56.098   3.424  89.886  1.00 96.64      A1HN
ATOM   2006  HN  SER   126      56.887   4.030  89.968  1.00  0.00      A1HN
ATOM   2007  CA  SER   126      56.439   2.037  89.580  1.00 96.69      A1HN
ATOM   2008  HA  SER   126      55.705   1.652  88.909  1.00  0.00      A1HN
ATOM   2009  CB  SER   126      57.775   1.946  88.829  1.00 95.50      A1HN
ATOM   2010  HB1 SER   126      58.104   0.973  89.264  1.00  0.00      A1HN
ATOM   2011  HB2 SER   126      57.899   2.299  87.790  1.00  0.00      A1HN
ATOM   2012  OG  SER   126      58.876   2.184  89.673  1.00 89.46      A1HN
ATOM   2013  HG1 SER   126      59.674   1.852  89.235  1.00  0.00      A1HN
ATOM   2014  C   SER   126      56.443   1.155  90.836  1.00 97.09      A1HN
ATOM   2015  O   SER   126      56.869   1.584  91.910  1.00 96.51      A1HN
ATOM   2016  N   GLY   127      56.039  -0.100  90.686  1.00 96.81      A1HN
ATOM   2017  HN  GLY   127      55.729  -0.402  89.779  1.00  0.00      A1HN
ATOM   2018  CA  GLY   127      56.064  -1.061  91.792  1.00 96.76      A1HN
ATOM   2019  HA1 GLY   127      55.725  -2.014  91.414  1.00  0.00      A1HN
ATOM   2020  HA2 GLY   127      55.447  -0.664  92.582  1.00  0.00      A1HN
ATOM   2021  C   GLY   127      57.462  -1.273  92.380  1.00 97.00      A1HN
ATOM   2022  O   GLY   127      57.612  -1.384  93.595  1.00 96.20      A1HN
ATOM   2023  N   THR   128      58.499  -1.239  91.550  1.00 96.53      A1HN
ATOM   2024  HN  THR   128      58.365  -1.051  90.578  1.00  0.00      A1HN
ATOM   2025  CA  THR   128      59.897  -1.355  92.000  1.00 96.20      A1HN
ATOM   2026  HA  THR   128      59.996  -2.241  92.608  1.00  0.00      A1HN
ATOM   2027  CB  THR   128      60.857  -1.462  90.806  1.00 94.93      A1HN
ATOM   2028  HB  THR   128      61.913  -1.342  91.152  1.00  0.00      A1HN
ATOM   2029  OG1 THR   128      60.575  -0.475  89.841  1.00 85.93      A1HN
ATOM   2030  HG1 THR   128      60.274  -0.953  89.051  1.00  0.00      A1HN
ATOM   2031  CG2 THR   128      60.723  -2.810  90.114  1.00 82.69      A1HN
ATOM   2032 HG21 THR   128      61.503  -2.862  89.329  1.00  0.00      A1HN
ATOM   2033 HG22 THR   128      60.935  -3.603  90.859  1.00  0.00      A1HN
ATOM   2034 HG23 THR   128      59.720  -2.965  89.664  1.00  0.00      A1HN
ATOM   2035  C   THR   128      60.331  -0.175  92.866  1.00 96.48      A1HN
ATOM   2036  O   THR   128      61.007  -0.374  93.872  1.00 95.22      A1HN
ATOM   2037  N   SER   129      59.920   1.041  92.526  1.00 96.74      A1HN
ATOM   2038  HN  SER   129      59.488   1.219  91.637  1.00  0.00      A1HN
ATOM   2039  CA  SER   129      60.202   2.231  93.333  1.00 96.69      A1HN
ATOM   2040  HA  SER   129      61.269   2.285  93.498  1.00  0.00      A1HN
ATOM   2041  CB  SER   129      59.767   3.499  92.596  1.00 95.95      A1HN
ATOM   2042  HB1 SER   129      58.680   3.473  92.361  1.00  0.00      A1HN
ATOM   2043  HB2 SER   129      59.995   4.374  93.224  1.00  0.00      A1HN
ATOM   2044  OG  SER   129      60.500   3.640  91.406  1.00 89.77      A1HN
ATOM   2045  HG1 SER   129      60.285   4.458  90.893  1.00  0.00      A1HN
ATOM   2046  C   SER   129      59.520   2.143  94.700  1.00 97.02      A1HN
ATOM   2047  O   SER   129      60.168   2.383  95.720  1.00 96.45      A1HN
ATOM   2048  N   ILE   130      58.263   1.703  94.751  1.00 97.64      A1HN
ATOM   2049  HN  ILE   130      57.791   1.493  93.891  1.00  0.00      A1HN
ATOM   2050  CA  ILE   130      57.530   1.516  96.014  1.00 97.83      A1HN
ATOM   2051  HA  ILE   130      57.604   2.429  96.589  1.00  0.00      A1HN
ATOM   2052  CB  ILE   130      56.047   1.215  95.751  1.00 97.86      A1HN
ATOM   2053  HB  ILE   130      55.983   0.325  95.082  1.00  0.00      A1HN
ATOM   2054  CG2 ILE   130      55.298   0.918  97.070  1.00 96.92      A1HN
ATOM   2055 HG21 ILE   130      54.218   0.743  96.883  1.00  0.00      A1HN
ATOM   2056 HG22 ILE   130      55.695   0.012  97.574  1.00  0.00      A1HN
ATOM   2057 HG23 ILE   130      55.393   1.773  97.773  1.00  0.00      A1HN
ATOM   2058  CG1 ILE   130      55.392   2.411  95.036  1.00 96.39      A1HN
ATOM   2059 HG11 ILE   130      55.273   3.248  95.760  1.00  0.00      A1HN
ATOM   2060 HG12 ILE   130      56.061   2.776  94.224  1.00  0.00      A1HN
ATOM   2061  CD1 ILE   130      54.056   2.066  94.400  1.00 92.15      A1HN
ATOM   2062  HD1 ILE   130      53.636   2.957  93.886  1.00  0.00      A1HN
ATOM   2063  HD2 ILE   130      54.198   1.271  93.634  1.00  0.00      A1HN
ATOM   2064  HD3 ILE   130      53.324   1.699  95.148  1.00  0.00      A1HN
ATOM   2065  C   ILE   130      58.175   0.419  96.866  1.00 97.85      A1HN
ATOM   2066  O   ILE   130      58.419   0.632  98.050  1.00 97.23      A1HN
ATOM   2067  N   ALA   131      58.539  -0.706  96.263  1.00 97.28      A1HN
ATOM   2068  HN  ALA   131      58.328  -0.855  95.293  1.00  0.00      A1HN
ATOM   2069  CA  ALA   131      59.235  -1.779  96.978  1.00 96.87      A1HN
ATOM   2070  HA  ALA   131      58.619  -2.084  97.814  1.00  0.00      A1HN
ATOM   2071  CB  ALA   131      59.428  -2.957  96.024  1.00 96.25      A1HN
ATOM   2072  HB1 ALA   131      58.445  -3.296  95.632  1.00  0.00      A1HN
ATOM   2073  HB2 ALA   131      60.061  -2.663  95.159  1.00  0.00      A1HN
ATOM   2074  HB3 ALA   131      59.911  -3.812  96.544  1.00  0.00      A1HN
ATOM   2075  C   ALA   131      60.568  -1.291  97.573  1.00 96.68      A1HN
ATOM   2076  O   ALA   131      60.901  -1.611  98.716  1.00 95.60      A1HN
ATOM   2077  N   SER   132      61.312  -0.445  96.852  1.00 96.04      A1HN
ATOM   2078  HN  SER   132      61.034  -0.216  95.916  1.00  0.00      A1HN
ATOM   2079  CA  SER   132      62.544   0.150  97.372  1.00 95.31      A1HN
ATOM   2080  HA  SER   132      63.143  -0.655  97.774  1.00  0.00      A1HN
ATOM   2081  CB  SER   132      63.341   0.811  96.242  1.00 93.64      A1HN
ATOM   2082  HB1 SER   132      64.398   0.939  96.566  1.00  0.00      A1HN
ATOM   2083  HB2 SER   132      63.338   0.147  95.347  1.00  0.00      A1HN
ATOM   2084  OG  SER   132      62.853   2.075  95.883  1.00 82.52      A1HN
ATOM   2085  HG1 SER   132      61.903   2.009  95.670  1.00  0.00      A1HN
ATOM   2086  C   SER   132      62.313   1.140  98.528  1.00 95.79      A1HN
ATOM   2087  O   SER   132      63.176   1.275  99.394  1.00 94.60      A1HN
ATOM   2088  N   SER   133      61.131   1.778  98.579  1.00 96.65      A1HN
ATOM   2089  HN  SER   133      60.413   1.585  97.909  1.00  0.00      A1HN
ATOM   2090  CA  SER   133      60.785   2.736  99.632  1.00 96.98      A1HN
ATOM   2091  HA  SER   133      61.627   3.403  99.746  1.00  0.00      A1HN
ATOM   2092  CB  SER   133      59.576   3.586  99.222  1.00 96.64      A1HN
ATOM   2093  HB1 SER   133      59.573   4.507  99.843  1.00  0.00      A1HN
ATOM   2094  HB2 SER   133      59.680   3.882  98.153  1.00  0.00      A1HN
ATOM   2095  OG  SER   133      58.350   2.916  99.418  1.00 93.72      A1HN
ATOM   2096  HG1 SER   133      57.651   3.475  99.069  1.00  0.00      A1HN
ATOM   2097  C   SER   133      60.560   2.098 100.998  1.00 96.94      A1HN
ATOM   2098  O   SER   133      60.710   2.782 102.007  1.00 95.79      A1HN
ATOM   2099  N   ILE   134      60.301   0.790 101.051  1.00 96.68      A1HN
ATOM   2100  HN  ILE   134      60.148   0.293 100.199  1.00  0.00      A1HN
ATOM   2101  CA  ILE   134      60.121   0.043 102.307  1.00 96.38      A1HN
ATOM   2102  HA  ILE   134      59.276   0.463 102.834  1.00  0.00      A1HN
ATOM   2103  CB  ILE   134      59.862  -1.449 102.019  1.00 96.44      A1HN
ATOM   2104  HB  ILE   134      60.699  -1.834 101.390  1.00  0.00      A1HN
ATOM   2105  CG2 ILE   134      59.805  -2.280 103.320  1.00 95.52      A1HN
ATOM   2106 HG21 ILE   134      59.591  -3.345 103.099  1.00  0.00      A1HN
ATOM   2107 HG22 ILE   134      60.768  -2.246 103.871  1.00  0.00      A1HN
ATOM   2108 HG23 ILE   134      59.007  -1.892 103.988  1.00  0.00      A1HN
ATOM   2109  CG1 ILE   134      58.552  -1.628 101.217  1.00 95.40      A1HN
ATOM   2110 HG11 ILE   134      57.693  -1.334 101.858  1.00  0.00      A1HN
ATOM   2111 HG12 ILE   134      58.560  -0.941 100.340  1.00  0.00      A1HN
ATOM   2112  CD1 ILE   134      58.335  -3.050 100.697  1.00 93.78      A1HN
ATOM   2113  HD1 ILE   134      57.488  -3.065  99.978  1.00  0.00      A1HN
ATOM   2114  HD2 ILE   134      59.247  -3.421 100.182  1.00  0.00      A1HN
ATOM   2115  HD3 ILE   134      58.079  -3.733 101.531  1.00  0.00      A1HN
ATOM   2116  C   ILE   134      61.340   0.210 103.224  1.00 95.77      A1HN
ATOM   2117  O   ILE   134      61.198   0.421 104.423  1.00 93.85      A1HN
ATOM   2118  N   ARG   135      62.555   0.161 102.658  1.00 95.44      A1HN
ATOM   2119  HN  ARG   135      62.621  -0.007 101.681  1.00  0.00      A1HN
ATOM   2120  CA  ARG   135      63.795   0.355 103.432  1.00 94.41      A1HN
ATOM   2121  HA  ARG   135      63.657  -0.034 104.434  1.00  0.00      A1HN
ATOM   2122  CB  ARG   135      64.960  -0.377 102.770  1.00 92.73      A1HN
ATOM   2123  HB1 ARG   135      65.056  -0.064 101.707  1.00  0.00      A1HN
ATOM   2124  HB2 ARG   135      65.896  -0.092 103.308  1.00  0.00      A1HN
ATOM   2125  CG  ARG   135      64.804  -1.886 102.883  1.00 86.90      A1HN
ATOM   2126  HG1 ARG   135      64.529  -2.155 103.930  1.00  0.00      A1HN
ATOM   2127  HG2 ARG   135      63.985  -2.239 102.215  1.00  0.00      A1HN
ATOM   2128  CD  ARG   135      66.117  -2.563 102.527  1.00 81.39      A1HN
ATOM   2129  HD1 ARG   135      66.435  -2.258 101.504  1.00  0.00      A1HN
ATOM   2130  HD2 ARG   135      66.893  -2.249 103.266  1.00  0.00      A1HN
ATOM   2131  NE  ARG   135      65.945  -4.010 102.539  1.00 74.47      A1HN
ATOM   2132  HE  ARG   135      65.028  -4.331 102.287  1.00  0.00      A1HN
ATOM   2133  CZ  ARG   135      66.811  -4.947 102.841  1.00 67.18      A1HN
ATOM   2134  NH1 ARG   135      68.054  -4.679 103.137  1.00 60.64      A1HN
ATOM   2135 HH11 ARG   135      68.429  -5.402 103.706  1.00  0.00      A1HN
ATOM   2136 HH12 ARG   135      68.116  -3.756 103.510  1.00  0.00      A1HN
ATOM   2137  NH2 ARG   135      66.393  -6.170 102.826  1.00 61.58      A1HN
ATOM   2138 HH21 ARG   135      67.068  -6.791 102.442  1.00  0.00      A1HN
ATOM   2139 HH22 ARG   135      65.469  -6.202 102.422  1.00  0.00      A1HN
ATOM   2140  C   ARG   135      64.157   1.820 103.604  1.00 94.65      A1HN
ATOM   2141  O   ARG   135      64.665   2.201 104.650  1.00 91.71      A1HN
ATOM   2142  N   CYS   136      63.983   2.604 102.589  1.00 95.39      A1HN
ATOM   2143  HN  CYS   136      63.527   2.260 101.774  1.00  0.00      A1HN
ATOM   2144  CA  CYS   136      64.368   4.002 102.606  1.00 96.05      A1HN
ATOM   2145  HA  CYS   136      64.163   4.414 103.586  1.00  0.00      A1HN
ATOM   2146  CB  CYS   136      65.875   4.092 102.339  1.00 95.25      A1HN
ATOM   2147  HB1 CYS   136      66.410   3.460 103.080  1.00  0.00      A1HN
ATOM   2148  HB2 CYS   136      66.103   3.672 101.338  1.00  0.00      A1HN
ATOM   2149  SG  CYS   136      66.437   5.819 102.476  1.00 94.75      A1HN
ATOM   2150  C   CYS   136      63.552   4.803 101.589  1.00 96.66      A1HN
ATOM   2151  O   CYS   136      63.828   4.775 100.391  1.00 96.07      A1HN
ATOM   2152  N   MET   137      62.610   5.592 102.089  1.00 96.55      A1HN
ATOM   2153  HN  MET   137      62.368   5.513 103.051  1.00  0.00      A1HN
ATOM   2154  CA  MET   137      61.812   6.500 101.259  1.00 97.28      A1HN
ATOM   2155  HA  MET   137      61.304   5.903 100.515  1.00  0.00      A1HN
ATOM   2156  CB  MET   137      60.791   7.210 102.157  1.00 97.06      A1HN
ATOM   2157  HB1 MET   137      60.220   6.436 102.721  1.00  0.00      A1HN
ATOM   2158  HB2 MET   137      61.320   7.839 102.907  1.00  0.00      A1HN
ATOM   2159  CG  MET   137      59.804   8.069 101.363  1.00 95.36      A1HN
ATOM   2160  HG1 MET   137      59.136   8.605 102.074  1.00  0.00      A1HN
ATOM   2161  HG2 MET   137      60.370   8.831 100.804  1.00  0.00      A1HN
ATOM   2162  SD  MET   137      58.800   7.176 100.142  1.00 94.86      A1HN
ATOM   2163  CE  MET   137      57.752   6.206 101.232  1.00 89.20      A1HN
ATOM   2164  HE1 MET   137      56.939   5.703 100.668  1.00  0.00      A1HN
ATOM   2165  HE2 MET   137      58.334   5.413 101.752  1.00  0.00      A1HN
ATOM   2166  HE3 MET   137      57.284   6.838 102.016  1.00  0.00      A1HN
ATOM   2167  C   MET   137      62.691   7.502 100.508  1.00 97.58      A1HN
ATOM   2168  O   MET   137      62.499   7.743  99.320  1.00 97.01      A1HN
ATOM   2169  N   ARG   138      63.718   8.037 101.174  1.00 96.87      A1HN
ATOM   2170  HN  ARG   138      63.919   7.738 102.103  1.00  0.00      A1HN
ATOM   2171  CA  ARG   138      64.682   8.956 100.567  1.00 97.07      A1HN
ATOM   2172  HA  ARG   138      64.141   9.819 100.206  1.00  0.00      A1HN
ATOM   2173  CB  ARG   138      65.694   9.403 101.635  1.00 96.45      A1HN
ATOM   2174  HB1 ARG   138      65.147   9.794 102.522  1.00  0.00      A1HN
ATOM   2175  HB2 ARG   138      66.286   8.526 101.980  1.00  0.00      A1HN
ATOM   2176  CG  ARG   138      66.646  10.474 101.108  1.00 95.36      A1HN
ATOM   2177  HG1 ARG   138      67.188  10.121 100.204  1.00  0.00      A1HN
ATOM   2178  HG2 ARG   138      66.079  11.392 100.841  1.00  0.00      A1HN
ATOM   2179  CD  ARG   138      67.693  10.804 102.182  1.00 94.49      A1HN
ATOM   2180  HD1 ARG   138      67.194  11.069 103.142  1.00  0.00      A1HN
ATOM   2181  HD2 ARG   138      68.314   9.896 102.374  1.00  0.00      A1HN
ATOM   2182  NE  ARG   138      68.585  11.888 101.765  1.00 93.12      A1HN
ATOM   2183  HE  ARG   138      69.525  11.605 101.534  1.00  0.00      A1HN
ATOM   2184  CZ  ARG   138      68.373  13.189 101.918  1.00 94.27      A1HN
ATOM   2185  NH1 ARG   138      67.276  13.651 102.434  1.00 88.15      A1HN
ATOM   2186 HH11 ARG   138      67.137  14.665 102.411  1.00  0.00      A1HN
ATOM   2187 HH12 ARG   138      66.523  13.041 102.660  1.00  0.00      A1HN
ATOM   2188  NH2 ARG   138      69.275  14.051 101.573  1.00 89.97      A1HN
ATOM   2189 HH21 ARG   138      69.103  14.960 102.005  1.00  0.00      A1HN
ATOM   2190 HH22 ARG   138      70.182  13.725 101.339  1.00  0.00      A1HN
ATOM   2191  C   ARG   138      65.387   8.340  99.362  1.00 97.47      A1HN
ATOM   2192  O   ARG   138      65.489   8.983  98.323  1.00 96.66      A1HN
ATOM   2193  N   ARG   139      65.834   7.088  99.469  1.00 96.85      A1HN
ATOM   2194  HN  ARG   139      65.783   6.604 100.347  1.00  0.00      A1HN
ATOM   2195  CA  ARG   139      66.452   6.358  98.354  1.00 96.67      A1HN
ATOM   2196  HA  ARG   139      67.303   6.929  98.006  1.00  0.00      A1HN
ATOM   2197  CB  ARG   139      66.935   4.982  98.830  1.00 95.43      A1HN
ATOM   2198  HB1 ARG   139      67.698   5.123  99.631  1.00  0.00      A1HN
ATOM   2199  HB2 ARG   139      66.071   4.444  99.282  1.00  0.00      A1HN
ATOM   2200  CG  ARG   139      67.514   4.151  97.690  1.00 92.90      A1HN
ATOM   2201  HG1 ARG   139      66.783   4.079  96.853  1.00  0.00      A1HN
ATOM   2202  HG2 ARG   139      68.438   4.635  97.298  1.00  0.00      A1HN
ATOM   2203  CD  ARG   139      67.831   2.727  98.142  1.00 89.56      A1HN
ATOM   2204  HD1 ARG   139      68.709   2.751  98.834  1.00  0.00      A1HN
ATOM   2205  HD2 ARG   139      66.947   2.320  98.690  1.00  0.00      A1HN
ATOM   2206  NE  ARG   139      68.120   1.859  96.993  1.00 81.17      A1HN
ATOM   2207  HE  ARG   139      68.187   2.294  96.097  1.00  0.00      A1HN
ATOM   2208  CZ  ARG   139      68.352   0.562  97.033  1.00 76.16      A1HN
ATOM   2209  NH1 ARG   139      68.386  -0.090  98.164  1.00 67.72      A1HN
ATOM   2210 HH11 ARG   139      68.660  -1.039  98.146  1.00  0.00      A1HN
ATOM   2211 HH12 ARG   139      68.409   0.463  98.987  1.00  0.00      A1HN
ATOM   2212  NH2 ARG   139      68.549  -0.095  95.929  1.00 68.52      A1HN
ATOM   2213 HH21 ARG   139      68.542  -1.088  95.917  1.00  0.00      A1HN
ATOM   2214 HH22 ARG   139      68.537   0.409  95.069  1.00  0.00      A1HN
ATOM   2215  C   ARG   139      65.490   6.226  97.182  1.00 96.83      A1HN
ATOM   2216  O   ARG   139      65.899   6.471  96.049  1.00 96.04      A1HN
ATOM   2217  N   ALA   140      64.243   5.855  97.434  1.00 96.81      A1HN
ATOM   2218  HN  ALA   140      63.964   5.655  98.374  1.00  0.00      A1HN
ATOM   2219  CA  ALA   140      63.245   5.685  96.378  1.00 96.94      A1HN
ATOM   2220  HA  ALA   140      63.632   4.985  95.646  1.00  0.00      A1HN
ATOM   2221  CB  ALA   140      61.978   5.106  97.004  1.00 96.87      A1HN
ATOM   2222  HB1 ALA   140      62.227   4.153  97.518  1.00  0.00      A1HN
ATOM   2223  HB2 ALA   140      61.537   5.804  97.747  1.00  0.00      A1HN
ATOM   2224  HB3 ALA   140      61.219   4.877  96.225  1.00  0.00      A1HN
ATOM   2225  C   ALA   140      62.979   7.003  95.639  1.00 97.07      A1HN
ATOM   2226  O   ALA   140      62.993   7.044  94.407  1.00 96.44      A1HN
ATOM   2227  N   VAL   141      62.835   8.111  96.372  1.00 97.92      A1HN
ATOM   2228  HN  VAL   141      62.839   8.031  97.372  1.00  0.00      A1HN
ATOM   2229  CA  VAL   141      62.642   9.446  95.796  1.00 97.84      A1HN
ATOM   2230  HA  VAL   141      61.838   9.384  95.075  1.00  0.00      A1HN
ATOM   2231  CB  VAL   141      62.244  10.449  96.893  1.00 97.68      A1HN
ATOM   2232  HB  VAL   141      63.016  10.422  97.699  1.00  0.00      A1HN
ATOM   2233  CG1 VAL   141      62.112  11.871  96.361  1.00 96.40      A1HN
ATOM   2234 HG11 VAL   141      61.740  12.548  97.161  1.00  0.00      A1HN
ATOM   2235 HG12 VAL   141      63.085  12.265  96.001  1.00  0.00      A1HN
ATOM   2236 HG13 VAL   141      61.384  11.904  95.523  1.00  0.00      A1HN
ATOM   2237  CG2 VAL   141      60.883  10.078  97.494  1.00 96.53      A1HN
ATOM   2238 HG21 VAL   141      60.621  10.778  98.315  1.00  0.00      A1HN
ATOM   2239 HG22 VAL   141      60.086  10.128  96.721  1.00  0.00      A1HN
ATOM   2240 HG23 VAL   141      60.891   9.050  97.915  1.00  0.00      A1HN
ATOM   2241  C   VAL   141      63.879   9.914  95.021  1.00 97.74      A1HN
ATOM   2242  O   VAL   141      63.751  10.461  93.928  1.00 96.84      A1HN
ATOM   2243  N   LEU   142      65.092   9.657  95.537  1.00 97.63      A1HN
ATOM   2244  HN  LEU   142      65.186   9.227  96.441  1.00  0.00      A1HN
ATOM   2245  CA  LEU   142      66.334   9.954  94.829  1.00 97.42      A1HN
ATOM   2246  HA  LEU   142      66.317  10.988  94.521  1.00  0.00      A1HN
ATOM   2247  CB  LEU   142      67.547   9.718  95.746  1.00 97.28      A1HN
ATOM   2248  HB1 LEU   142      67.409   8.747  96.273  1.00  0.00      A1HN
ATOM   2249  HB2 LEU   142      68.479   9.628  95.140  1.00  0.00      A1HN
ATOM   2250  CG  LEU   142      67.780  10.825  96.783  1.00 96.65      A1HN
ATOM   2251  HG  LEU   142      66.826  11.036  97.321  1.00  0.00      A1HN
ATOM   2252  CD1 LEU   142      68.814  10.346  97.808  1.00 95.03      A1HN
ATOM   2253 HD11 LEU   142      68.957  11.109  98.601  1.00  0.00      A1HN
ATOM   2254 HD12 LEU   142      68.474   9.406  98.295  1.00  0.00      A1HN
ATOM   2255 HD13 LEU   142      69.791  10.148  97.318  1.00  0.00      A1HN
ATOM   2256  CD2 LEU   142      68.319  12.108  96.141  1.00 94.59      A1HN
ATOM   2257 HD21 LEU   142      68.580  12.850  96.927  1.00  0.00      A1HN
ATOM   2258 HD22 LEU   142      69.241  11.888  95.562  1.00  0.00      A1HN
ATOM   2259 HD23 LEU   142      67.572  12.565  95.461  1.00  0.00      A1HN
ATOM   2260  C   LEU   142      66.485   9.137  93.543  1.00 96.95      A1HN
ATOM   2261  O   LEU   142      66.882   9.695  92.534  1.00 95.81      A1HN
ATOM   2262  N   SER   143      66.133   7.856  93.566  1.00 96.23      A1HN
ATOM   2263  HN  SER   143      65.856   7.418  94.426  1.00  0.00      A1HN
ATOM   2264  CA  SER   143      66.185   6.989  92.378  1.00 95.62      A1HN
ATOM   2265  HA  SER   143      67.178   7.045  91.953  1.00  0.00      A1HN
ATOM   2266  CB  SER   143      65.914   5.538  92.791  1.00 94.76      A1HN
ATOM   2267  HB1 SER   143      66.549   5.274  93.665  1.00  0.00      A1HN
ATOM   2268  HB2 SER   143      64.848   5.409  93.087  1.00  0.00      A1HN
ATOM   2269  OG  SER   143      66.214   4.653  91.735  1.00 83.39      A1HN
ATOM   2270  HG1 SER   143      67.174   4.582  91.510  1.00  0.00      A1HN
ATOM   2271  C   SER   143      65.215   7.444  91.287  1.00 95.39      A1HN
ATOM   2272  O   SER   143      65.551   7.420  90.106  1.00 94.02      A1HN
ATOM   2273  N   GLU   144      64.044   7.965  91.656  1.00 95.72      A1HN
ATOM   2274  HN  GLU   144      63.717   7.828  92.590  1.00  0.00      A1HN
ATOM   2275  CA  GLU   144      63.112   8.569  90.699  1.00 95.15      A1HN
ATOM   2276  HA  GLU   144      63.022   7.908  89.848  1.00  0.00      A1HN
ATOM   2277  CB  GLU   144      61.725   8.726  91.346  1.00 94.54      A1HN
ATOM   2278  HB1 GLU   144      61.853   9.164  92.360  1.00  0.00      A1HN
ATOM   2279  HB2 GLU   144      61.103   9.432  90.746  1.00  0.00      A1HN
ATOM   2280  CG  GLU   144      60.939   7.409  91.460  1.00 90.45      A1HN
ATOM   2281  HG1 GLU   144      61.517   6.621  91.983  1.00  0.00      A1HN
ATOM   2282  HG2 GLU   144      60.006   7.620  92.015  1.00  0.00      A1HN
ATOM   2283  CD  GLU   144      60.475   6.844  90.095  1.00 90.30      A1HN
ATOM   2284  OE1 GLU   144      60.380   5.609  89.956  1.00 83.63      A1HN
ATOM   2285  OE2 GLU   144      60.201   7.630  89.161  1.00 84.85      A1HN
ATOM   2286  C   GLU   144      63.593   9.924  90.150  1.00 94.69      A1HN
ATOM   2287  O   GLU   144      63.194  10.325  89.059  1.00 92.46      A1HN
ATOM   2288  N   THR   145      64.437  10.637  90.897  1.00 95.63      A1HN
ATOM   2289  HN  THR   145      64.793  10.182  91.709  1.00  0.00      A1HN
ATOM   2290  CA  THR   145      64.971  11.953  90.504  1.00 95.04      A1HN
ATOM   2291  HA  THR   145      64.240  12.454  89.883  1.00  0.00      A1HN
ATOM   2292  CB  THR   145      65.280  12.825  91.729  1.00 94.18      A1HN
ATOM   2293  HB  THR   145      66.256  12.521  92.177  1.00  0.00      A1HN
ATOM   2294  OG1 THR   145      64.315  12.682  92.734  1.00 86.44      A1HN
ATOM   2295  HG1 THR   145      64.299  11.726  92.968  1.00  0.00      A1HN
ATOM   2296  CG2 THR   145      65.328  14.312  91.376  1.00 85.47      A1HN
ATOM   2297 HG21 THR   145      65.468  14.934  92.284  1.00  0.00      A1HN
ATOM   2298 HG22 THR   145      66.190  14.503  90.705  1.00  0.00      A1HN
ATOM   2299 HG23 THR   145      64.399  14.629  90.857  1.00  0.00      A1HN
ATOM   2300  C   THR   145      66.249  11.852  89.685  1.00 94.77      A1HN
ATOM   2301  O   THR   145      66.411  12.521  88.670  1.00 92.59      A1HN
ATOM   2302  N   PHE   146      67.178  11.024  90.139  1.00 95.82      A1HN
ATOM   2303  HN  PHE   146      66.998  10.461  90.950  1.00  0.00      A1HN
ATOM   2304  CA  PHE   146      68.507  10.838  89.575  1.00 95.26      A1HN
ATOM   2305  HA  PHE   146      68.646  11.524  88.749  1.00  0.00      A1HN
ATOM   2306  CB  PHE   146      69.575  11.128  90.626  1.00 95.34      A1HN
ATOM   2307  HB1 PHE   146      69.456  10.431  91.487  1.00  0.00      A1HN
ATOM   2308  HB2 PHE   146      70.584  10.948  90.193  1.00  0.00      A1HN
ATOM   2309  CG  PHE   146      69.575  12.546  91.158  1.00 96.26      A1HN
ATOM   2310  CD1 PHE   146      70.194  13.576  90.425  1.00 94.76      A1HN
ATOM   2311  HD1 PHE   146      70.661  13.348  89.477  1.00  0.00      A1HN
ATOM   2312  CE1 PHE   146      70.225  14.881  90.920  1.00 94.64      A1HN
ATOM   2313  HE1 PHE   146      70.702  15.665  90.348  1.00  0.00      A1HN
ATOM   2314  CZ  PHE   146      69.624  15.178  92.162  1.00 95.47      A1HN
ATOM   2315  HZ  PHE   146      69.635  16.190  92.538  1.00  0.00      A1HN
ATOM   2316  CD2 PHE   146      68.975  12.840  92.391  1.00 95.05      A1HN
ATOM   2317  HD2 PHE   146      68.513  12.043  92.955  1.00  0.00      A1HN
ATOM   2318  CE2 PHE   146      68.997  14.151  92.896  1.00 94.73      A1HN
ATOM   2319  HE2 PHE   146      68.544  14.373  93.850  1.00  0.00      A1HN
ATOM   2320  C   PHE   146      68.639   9.431  88.983  1.00 93.76      A1HN
ATOM   2321  O   PHE   146      69.545   8.675  89.332  1.00 89.87      A1HN
ATOM   2322  N   ARG   147      67.723   9.076  88.066  1.00 92.34      A1HN
ATOM   2323  HN  ARG   147      66.971   9.694  87.847  1.00  0.00      A1HN
ATOM   2324  CA  ARG   147      67.653   7.726  87.479  1.00 90.26      A1HN
ATOM   2325  HA  ARG   147      67.445   7.020  88.275  1.00  0.00      A1HN
ATOM   2326  CB  ARG   147      66.534   7.667  86.439  1.00 87.91      A1HN
ATOM   2327  HB1 ARG   147      66.685   8.450  85.661  1.00  0.00      A1HN
ATOM   2328  HB2 ARG   147      66.553   6.670  85.937  1.00  0.00      A1HN
ATOM   2329  CG  ARG   147      65.167   7.844  87.085  1.00 81.58      A1HN
ATOM   2330  HG1 ARG   147      65.035   7.073  87.878  1.00  0.00      A1HN
ATOM   2331  HG2 ARG   147      65.071   8.853  87.546  1.00  0.00      A1HN
ATOM   2332  CD  ARG   147      64.081   7.643  86.051  1.00 78.22      A1HN
ATOM   2333  HD1 ARG   147      64.236   8.369  85.218  1.00  0.00      A1HN
ATOM   2334  HD2 ARG   147      64.124   6.607  85.639  1.00  0.00      A1HN
ATOM   2335  NE  ARG   147      62.763   7.866  86.642  1.00 72.09      A1HN
ATOM   2336  HE  ARG   147      62.740   8.091  87.612  1.00  0.00      A1HN
ATOM   2337  CZ  ARG   147      61.624   7.971  86.017  1.00 65.68      A1HN
ATOM   2338  NH1 ARG   147      61.527   7.761  84.731  1.00 58.99      A1HN
ATOM   2339 HH11 ARG   147      60.667   8.010  84.324  1.00  0.00      A1HN
ATOM   2340 HH12 ARG   147      62.362   8.006  84.240  1.00  0.00      A1HN
ATOM   2341  NH2 ARG   147      60.570   8.307  86.684  1.00 59.99      A1HN
ATOM   2342 HH21 ARG   147      60.720   9.204  87.084  1.00  0.00      A1HN
ATOM   2343 HH22 ARG   147      60.495   7.837  87.598  1.00  0.00      A1HN
ATOM   2344  C   ARG   147      68.953   7.275  86.830  1.00 88.88      A1HN
ATOM   2345  O   ARG   147      69.310   6.108  86.892  1.00 82.75      A1HN
ATOM   2346  N   SER   148      69.679   8.202  86.221  1.00 88.99      A1HN
ATOM   2347  HN  SER   148      69.392   9.153  86.254  1.00  0.00      A1HN
ATOM   2348  CA  SER   148      70.959   7.916  85.566  1.00 87.35      A1HN
ATOM   2349  HA  SER   148      70.834   7.046  84.937  1.00  0.00      A1HN
ATOM   2350  CB  SER   148      71.358   9.106  84.704  1.00 83.53      A1HN
ATOM   2351  HB1 SER   148      72.318   8.901  84.177  1.00  0.00      A1HN
ATOM   2352  HB2 SER   148      70.572   9.280  83.932  1.00  0.00      A1HN
ATOM   2353  OG  SER   148      71.498  10.250  85.506  1.00 73.00      A1HN
ATOM   2354  HG1 SER   148      70.934  10.938  85.127  1.00  0.00      A1HN
ATOM   2355  C   SER   148      72.102   7.589  86.534  1.00 87.90      A1HN
ATOM   2356  O   SER   148      73.174   7.193  86.085  1.00 82.15      A1HN
ATOM   2357  N   SER   149      71.911   7.772  87.830  1.00 86.98      A1HN
ATOM   2358  HN  SER   149      71.037   8.126  88.167  1.00  0.00      A1HN
ATOM   2359  CA  SER   149      72.927   7.526  88.856  1.00 87.02      A1HN
ATOM   2360  HA  SER   149      73.906   7.676  88.423  1.00  0.00      A1HN
ATOM   2361  CB  SER   149      72.776   8.500  90.029  1.00 84.10      A1HN
ATOM   2362  HB1 SER   149      71.803   8.315  90.538  1.00  0.00      A1HN
ATOM   2363  HB2 SER   149      73.591   8.334  90.773  1.00  0.00      A1HN
ATOM   2364  OG  SER   149      72.803   9.834  89.580  1.00 77.52      A1HN
ATOM   2365  HG1 SER   149      73.715  10.035  89.315  1.00  0.00      A1HN
ATOM   2366  C   SER   149      72.910   6.092  89.390  1.00 88.18      A1HN
ATOM   2367  O   SER   149      73.805   5.735  90.157  1.00 81.98      A1HN
ATOM   2368  N   ASP   150      71.941   5.278  88.992  1.00 87.60      A1HN
ATOM   2369  HN  ASP   150      71.191   5.593  88.414  1.00  0.00      A1HN
ATOM   2370  CA  ASP   150      71.961   3.843  89.255  1.00 87.74      A1HN
ATOM   2371  HA  ASP   150      72.442   3.669  90.204  1.00  0.00      A1HN
ATOM   2372  CB  ASP   150      70.535   3.289  89.383  1.00 84.92      A1HN
ATOM   2373  HB1 ASP   150      69.894   3.644  88.551  1.00  0.00      A1HN
ATOM   2374  HB2 ASP   150      70.553   2.180  89.362  1.00  0.00      A1HN
ATOM   2375  CG  ASP   150      69.869   3.675  90.711  1.00 82.42      A1HN
ATOM   2376  OD1 ASP   150      70.540   3.605  91.760  1.00 75.69      A1HN
ATOM   2377  OD2 ASP   150      68.673   4.006  90.701  1.00 76.54      A1HN
ATOM   2378  C   ASP   150      72.769   3.156  88.135  1.00 88.89      A1HN
ATOM   2379  O   ASP   150      72.255   2.975  87.026  1.00 84.63      A1HN
ATOM   2380  N   PRO   151      74.037   2.804  88.369  1.00 88.82      A1HN
ATOM   2381  CD  PRO   151      74.755   2.875  89.627  1.00 83.00      A1HN
ATOM   2382  HD1 PRO   151      75.040   3.926  89.829  1.00  0.00      A1HN
ATOM   2383  HD2 PRO   151      74.155   2.461  90.466  1.00  0.00      A1HN
ATOM   2384  CA  PRO   151      74.883   2.250  87.331  1.00 88.48      A1HN
ATOM   2385  HA  PRO   151      74.801   2.874  86.453  1.00  0.00      A1HN
ATOM   2386  CB  PRO   151      76.299   2.248  87.913  1.00 85.12      A1HN
ATOM   2387  HB1 PRO   151      76.770   3.239  87.728  1.00  0.00      A1HN
ATOM   2388  HB2 PRO   151      76.944   1.445  87.500  1.00  0.00      A1HN
ATOM   2389  CG  PRO   151      76.045   2.091  89.411  1.00 80.40      A1HN
ATOM   2390  HG1 PRO   151      76.881   2.463  90.036  1.00  0.00      A1HN
ATOM   2391  HG2 PRO   151      75.855   1.017  89.641  1.00  0.00      A1HN
ATOM   2392  C   PRO   151      74.413   0.852  86.932  1.00 89.68      A1HN
ATOM   2393  O   PRO   151      73.978   0.054  87.765  1.00 86.06      A1HN
ATOM   2394  N   ALA   152      74.569   0.522  85.658  1.00 90.89      A1HN
ATOM   2395  HN  ALA   152      74.857   1.193  84.991  1.00  0.00      A1HN
ATOM   2396  CA  ALA   152      74.415  -0.843  85.203  1.00 91.25      A1HN
ATOM   2397  HA  ALA   152      73.427  -1.180  85.491  1.00  0.00      A1HN
ATOM   2398  CB  ALA   152      74.542  -0.888  83.678  1.00 89.06      A1HN
ATOM   2399  HB1 ALA   152      73.782  -0.230  83.204  1.00  0.00      A1HN
ATOM   2400  HB2 ALA   152      75.551  -0.554  83.356  1.00  0.00      A1HN
ATOM   2401  HB3 ALA   152      74.381  -1.919  83.292  1.00  0.00      A1HN
ATOM   2402  C   ALA   152      75.440  -1.754  85.902  1.00 92.46      A1HN
ATOM   2403  O   ALA   152      76.605  -1.385  86.086  1.00 90.36      A1HN
ATOM   2404  N   THR   153      75.007  -2.959  86.282  1.00 92.50      A1HN
ATOM   2405  HN  THR   153      74.049  -3.217  86.190  1.00  0.00      A1HN
ATOM   2406  CA  THR   153      75.866  -3.949  86.947  1.00 93.08      A1HN
ATOM   2407  HA  THR   153      76.889  -3.601  86.935  1.00  0.00      A1HN
ATOM   2408  CB  THR   153      75.454  -4.169  88.409  1.00 91.30      A1HN
ATOM   2409  HB  THR   153      76.179  -4.874  88.885  1.00  0.00      A1HN
ATOM   2410  OG1 THR   153      74.177  -4.753  88.486  1.00 83.77      A1HN
ATOM   2411  HG1 THR   153      73.942  -4.765  89.426  1.00  0.00      A1HN
ATOM   2412  CG2 THR   153      75.444  -2.890  89.234  1.00 83.41      A1HN
ATOM   2413 HG21 THR   153      75.238  -3.109  90.303  1.00  0.00      A1HN
ATOM   2414 HG22 THR   153      76.420  -2.366  89.160  1.00  0.00      A1HN
ATOM   2415 HG23 THR   153      74.654  -2.195  88.869  1.00  0.00      A1HN
ATOM   2416  C   THR   153      75.839  -5.268  86.195  1.00 94.21      A1HN
ATOM   2417  O   THR   153      74.899  -5.555  85.445  1.00 93.78      A1HN
ATOM   2418  N   ARG   154      76.851  -6.104  86.423  1.00 93.84      A1HN
ATOM   2419  HN  ARG   154      77.585  -5.831  87.033  1.00  0.00      A1HN
ATOM   2420  CA  ARG   154      76.903  -7.462  85.876  1.00 94.60      A1HN
ATOM   2421  HA  ARG   154      76.954  -7.389  84.797  1.00  0.00      A1HN
ATOM   2422  CB  ARG   154      78.163  -8.167  86.410  1.00 93.85      A1HN
ATOM   2423  HB1 ARG   154      79.051  -7.547  86.150  1.00  0.00      A1HN
ATOM   2424  HB2 ARG   154      78.100  -8.228  87.521  1.00  0.00      A1HN
ATOM   2425  CG  ARG   154      78.351  -9.577  85.831  1.00 91.28      A1HN
ATOM   2426  HG1 ARG   154      77.467 -10.220  86.053  1.00  0.00      A1HN
ATOM   2427  HG2 ARG   154      78.460  -9.530  84.726  1.00  0.00      A1HN
ATOM   2428  CD  ARG   154      79.586 -10.255  86.437  1.00 89.46      A1HN
ATOM   2429  HD1 ARG   154      80.481  -9.613  86.276  1.00  0.00      A1HN
ATOM   2430  HD2 ARG   154      79.439 -10.369  87.537  1.00  0.00      A1HN
ATOM   2431  NE  ARG   154      79.799 -11.600  85.886  1.00 84.22      A1HN
ATOM   2432  HE  ARG   154      79.080 -12.327  85.992  1.00  0.00      A1HN
ATOM   2433  CZ  ARG   154      80.844 -12.041  85.194  1.00 82.97      A1HN
ATOM   2434  NH1 ARG   154      81.865 -11.289  84.907  1.00 72.10      A1HN
ATOM   2435 HH11 ARG   154      82.630 -11.687  84.371  1.00  0.00      A1HN
ATOM   2436 HH12 ARG   154      81.914 -10.374  85.252  1.00  0.00      A1HN
ATOM   2437  NH2 ARG   154      80.875 -13.261  84.788  1.00 74.04      A1HN
ATOM   2438 HH21 ARG   154      81.710 -13.620  84.399  1.00  0.00      A1HN
ATOM   2439 HH22 ARG   154      80.069 -13.820  85.039  1.00  0.00      A1HN
ATOM   2440  C   ARG   154      75.636  -8.255  86.199  1.00 95.41      A1HN
ATOM   2441  O   ARG   154      75.076  -8.902  85.332  1.00 94.86      A1HN
ATOM   2442  N   GLN   155      75.148  -8.159  87.432  1.00 94.55      A1HN
ATOM   2443  HN  GLN   155      75.586  -7.600  88.140  1.00  0.00      A1HN
ATOM   2444  CA  GLN   155      73.958  -8.881  87.895  1.00 94.82      A1HN
ATOM   2445  HA  GLN   155      74.074  -9.931  87.660  1.00  0.00      A1HN
ATOM   2446  CB  GLN   155      73.768  -8.725  89.411  1.00 93.55      A1HN
ATOM   2447  HB1 GLN   155      73.575  -7.669  89.698  1.00  0.00      A1HN
ATOM   2448  HB2 GLN   155      72.865  -9.307  89.670  1.00  0.00      A1HN
ATOM   2449  CG  GLN   155      74.905  -9.328  90.254  1.00 89.21      A1HN
ATOM   2450  HG1 GLN   155      74.749  -9.836  91.170  1.00  0.00      A1HN
ATOM   2451  HG2 GLN   155      75.217 -10.203  89.625  1.00  0.00      A1HN
ATOM   2452  CD  GLN   155      76.161  -8.465  90.336  1.00 86.24      A1HN
ATOM   2453  OE1 GLN   155      76.200  -7.306  89.935  1.00 78.44      A1HN
ATOM   2454  NE2 GLN   155      77.234  -8.999  90.865  1.00 75.31      A1HN
ATOM   2455 HE21 GLN   155      77.961  -8.367  91.103  1.00  0.00      A1HN
ATOM   2456 HE22 GLN   155      77.145  -9.893  91.297  1.00  0.00      A1HN
ATOM   2457  C   GLN   155      72.690  -8.407  87.167  1.00 95.69      A1HN
ATOM   2458  O   GLN   155      71.820  -9.223  86.883  1.00 94.75      A1HN
ATOM   2459  N   MET   156      72.586  -7.134  86.841  1.00 95.48      A1HN
ATOM   2460  HN  MET   156      73.264  -6.470  87.152  1.00  0.00      A1HN
ATOM   2461  CA  MET   156      71.463  -6.603  86.056  1.00 95.11      A1HN
ATOM   2462  HA  MET   156      70.536  -6.936  86.508  1.00  0.00      A1HN
ATOM   2463  CB  MET   156      71.496  -5.072  86.036  1.00 93.47      A1HN
ATOM   2464  HB1 MET   156      72.498  -4.733  85.694  1.00  0.00      A1HN
ATOM   2465  HB2 MET   156      70.741  -4.688  85.310  1.00  0.00      A1HN
ATOM   2466  CG  MET   156      71.185  -4.464  87.402  1.00 87.78      A1HN
ATOM   2467  HG1 MET   156      70.111  -4.642  87.639  1.00  0.00      A1HN
ATOM   2468  HG2 MET   156      71.752  -5.009  88.187  1.00  0.00      A1HN
ATOM   2469  SD  MET   156      71.566  -2.689  87.511  1.00 82.89      A1HN
ATOM   2470  CE  MET   156      70.174  -2.004  86.624  1.00 72.16      A1HN
ATOM   2471  HE1 MET   156      70.264  -0.901  86.515  1.00  0.00      A1HN
ATOM   2472  HE2 MET   156      70.066  -2.475  85.627  1.00  0.00      A1HN
ATOM   2473  HE3 MET   156      69.341  -2.233  87.311  1.00  0.00      A1HN
ATOM   2474  C   MET   156      71.484  -7.135  84.622  1.00 95.83      A1HN
ATOM   2475  O   MET   156      70.436  -7.503  84.098  1.00 95.20      A1HN
ATOM   2476  N   LEU   157      72.663  -7.217  84.003  1.00 95.53      A1HN
ATOM   2477  HN  LEU   157      73.484  -6.869  84.456  1.00  0.00      A1HN
ATOM   2478  CA  LEU   157      72.807  -7.800  82.672  1.00 96.04      A1HN
ATOM   2479  HA  LEU   157      72.125  -7.291  82.002  1.00  0.00      A1HN
ATOM   2480  CB  LEU   157      74.248  -7.602  82.181  1.00 96.26      A1HN
ATOM   2481  HB1 LEU   157      74.439  -6.511  82.067  1.00  0.00      A1HN
ATOM   2482  HB2 LEU   157      74.952  -7.984  82.951  1.00  0.00      A1HN
ATOM   2483  CG  LEU   157      74.555  -8.309  80.841  1.00 95.93      A1HN
ATOM   2484  HG  LEU   157      74.399  -9.409  80.952  1.00  0.00      A1HN
ATOM   2485  CD1 LEU   157      73.683  -7.801  79.699  1.00 94.10      A1HN
ATOM   2486 HD11 LEU   157      74.049  -8.178  78.721  1.00  0.00      A1HN
ATOM   2487 HD12 LEU   157      72.628  -8.132  79.816  1.00  0.00      A1HN
ATOM   2488 HD13 LEU   157      73.687  -6.693  79.673  1.00  0.00      A1HN
ATOM   2489  CD2 LEU   157      76.016  -8.080  80.475  1.00 93.87      A1HN
ATOM   2490 HD21 LEU   157      76.256  -8.627  79.541  1.00  0.00      A1HN
ATOM   2491 HD22 LEU   157      76.212  -6.997  80.312  1.00  0.00      A1HN
ATOM   2492 HD23 LEU   157      76.684  -8.449  81.282  1.00  0.00      A1HN
ATOM   2493  C   LEU   157      72.400  -9.276  82.677  1.00 96.33      A1HN
ATOM   2494  O   LEU   157      71.546  -9.666  81.888  1.00 96.08      A1HN
ATOM   2495  N   ILE   158      72.955 -10.070  83.603  1.00 96.60      A1HN
ATOM   2496  HN  ILE   158      73.638  -9.705  84.240  1.00  0.00      A1HN
ATOM   2497  CA  ILE   158      72.597 -11.485  83.762  1.00 96.63      A1HN
ATOM   2498  HA  ILE   158      72.807 -12.001  82.837  1.00  0.00      A1HN
ATOM   2499  CB  ILE   158      73.427 -12.117  84.905  1.00 96.28      A1HN
ATOM   2500  HB  ILE   158      73.308 -11.472  85.810  1.00  0.00      A1HN
ATOM   2501  CG2 ILE   158      72.916 -13.522  85.272  1.00 94.51      A1HN
ATOM   2502 HG21 ILE   158      73.622 -13.999  85.988  1.00  0.00      A1HN
ATOM   2503 HG22 ILE   158      71.924 -13.471  85.765  1.00  0.00      A1HN
ATOM   2504 HG23 ILE   158      72.845 -14.172  84.375  1.00  0.00      A1HN
ATOM   2505  CG1 ILE   158      74.937 -12.169  84.581  1.00 94.31      A1HN
ATOM   2506 HG11 ILE   158      75.310 -11.144  84.373  1.00  0.00      A1HN
ATOM   2507 HG12 ILE   158      75.469 -12.524  85.498  1.00  0.00      A1HN
ATOM   2508  CD1 ILE   158      75.333 -13.082  83.429  1.00 86.67      A1HN
ATOM   2509  HD1 ILE   158      76.435 -13.068  83.289  1.00  0.00      A1HN
ATOM   2510  HD2 ILE   158      75.053 -14.136  83.649  1.00  0.00      A1HN
ATOM   2511  HD3 ILE   158      74.840 -12.778  82.485  1.00  0.00      A1HN
ATOM   2512  C   ILE   158      71.095 -11.638  84.003  1.00 96.80      A1HN
ATOM   2513  O   ILE   158      70.455 -12.461  83.361  1.00 96.35      A1HN
ATOM   2514  N   GLY   159      70.511 -10.804  84.867  1.00 96.50      A1HN
ATOM   2515  HN  GLY   159      71.073 -10.190  85.433  1.00  0.00      A1HN
ATOM   2516  CA  GLY   159      69.075 -10.786  85.128  1.00 96.60      A1HN
ATOM   2517  HA1 GLY   159      68.870  -9.969  85.802  1.00  0.00      A1HN
ATOM   2518  HA2 GLY   159      68.803 -11.731  85.534  1.00  0.00      A1HN
ATOM   2519  C   GLY   159      68.249 -10.551  83.864  1.00 96.99      A1HN
ATOM   2520  O   GLY   159      67.324 -11.312  83.585  1.00 96.35      A1HN
ATOM   2521  N   THR   160      68.628  -9.563  83.067  1.00 96.29      A1HN
ATOM   2522  HN  THR   160      69.398  -8.983  83.342  1.00  0.00      A1HN
ATOM   2523  CA  THR   160      67.925  -9.231  81.817  1.00 96.04      A1HN
ATOM   2524  HA  THR   160      66.880  -9.074  82.043  1.00  0.00      A1HN
ATOM   2525  CB  THR   160      68.486  -7.938  81.216  1.00 95.09      A1HN
ATOM   2526  HB  THR   160      69.543  -8.100  80.893  1.00  0.00      A1HN
ATOM   2527  OG1 THR   160      68.470  -6.895  82.155  1.00 89.01      A1HN
ATOM   2528  HG1 THR   160      69.176  -7.053  82.803  1.00  0.00      A1HN
ATOM   2529  CG2 THR   160      67.664  -7.454  80.020  1.00 87.70      A1HN
ATOM   2530 HG21 THR   160      68.099  -6.513  79.620  1.00  0.00      A1HN
ATOM   2531 HG22 THR   160      67.645  -8.207  79.206  1.00  0.00      A1HN
ATOM   2532 HG23 THR   160      66.619  -7.246  80.336  1.00  0.00      A1HN
ATOM   2533  C   THR   160      68.015 -10.371  80.798  1.00 96.53      A1HN
ATOM   2534  O   THR   160      67.006 -10.741  80.202  1.00 95.95      A1HN
ATOM   2535  N   VAL   161      69.196 -10.958  80.635  1.00 97.13      A1HN
ATOM   2536  HN  VAL   161      70.006 -10.611  81.116  1.00  0.00      A1HN
ATOM   2537  CA  VAL   161      69.395 -12.093  79.729  1.00 97.36      A1HN
ATOM   2538  HA  VAL   161      69.034 -11.816  78.746  1.00  0.00      A1HN
ATOM   2539  CB  VAL   161      70.886 -12.463  79.620  1.00 97.24      A1HN
ATOM   2540  HB  VAL   161      71.292 -12.620  80.648  1.00  0.00      A1HN
ATOM   2541  CG1 VAL   161      71.108 -13.737  78.797  1.00 96.25      A1HN
ATOM   2542 HG11 VAL   161      72.193 -13.897  78.628  1.00  0.00      A1HN
ATOM   2543 HG12 VAL   161      70.704 -14.634  79.312  1.00  0.00      A1HN
ATOM   2544 HG13 VAL   161      70.616 -13.646  77.805  1.00  0.00      A1HN
ATOM   2545  CG2 VAL   161      71.688 -11.346  78.945  1.00 96.32      A1HN
ATOM   2546 HG21 VAL   161      72.766 -11.607  78.903  1.00  0.00      A1HN
ATOM   2547 HG22 VAL   161      71.324 -11.182  77.907  1.00  0.00      A1HN
ATOM   2548 HG23 VAL   161      71.586 -10.384  79.490  1.00  0.00      A1HN
ATOM   2549  C   VAL   161      68.562 -13.297  80.182  1.00 97.49      A1HN
ATOM   2550  O   VAL   161      67.863 -13.891  79.370  1.00 97.17      A1HN
ATOM   2551  N   LEU   162      68.577 -13.631  81.475  1.00 97.56      A1HN
ATOM   2552  HN  LEU   162      69.179 -13.135  82.110  1.00  0.00      A1HN
ATOM   2553  CA  LEU   162      67.837 -14.771  82.006  1.00 97.68      A1HN
ATOM   2554  HA  LEU   162      68.051 -15.632  81.389  1.00  0.00      A1HN
ATOM   2555  CB  LEU   162      68.276 -15.048  83.455  1.00 97.51      A1HN
ATOM   2556  HB1 LEU   162      68.269 -14.079  83.998  1.00  0.00      A1HN
ATOM   2557  HB2 LEU   162      67.563 -15.737  83.957  1.00  0.00      A1HN
ATOM   2558  CG  LEU   162      69.679 -15.660  83.569  1.00 96.89      A1HN
ATOM   2559  HG  LEU   162      70.409 -15.035  83.002  1.00  0.00      A1HN
ATOM   2560  CD1 LEU   162      70.094 -15.685  85.035  1.00 95.60      A1HN
ATOM   2561 HD11 LEU   162      71.118 -16.106  85.139  1.00  0.00      A1HN
ATOM   2562 HD12 LEU   162      70.103 -14.658  85.457  1.00  0.00      A1HN
ATOM   2563 HD13 LEU   162      69.399 -16.309  85.634  1.00  0.00      A1HN
ATOM   2564  CD2 LEU   162      69.721 -17.098  83.042  1.00 95.38      A1HN
ATOM   2565 HD21 LEU   162      70.746 -17.513  83.159  1.00  0.00      A1HN
ATOM   2566 HD22 LEU   162      69.023 -17.744  83.614  1.00  0.00      A1HN
ATOM   2567 HD23 LEU   162      69.452 -17.150  81.968  1.00  0.00      A1HN
ATOM   2568  C   LEU   162      66.320 -14.582  81.939  1.00 97.62      A1HN
ATOM   2569  O   LEU   162      65.623 -15.534  81.612  1.00 97.17      A1HN
ATOM   2570  N   HSP   163      65.818 -13.381  82.188  1.00 97.45      A1HN
ATOM   2571  HN  HSP   163      66.437 -12.632  82.453  1.00  0.00      A1HN
ATOM   2572  CA  HSP   163      64.401 -13.065  81.990  1.00 97.38      A1HN
ATOM   2573  HA  HSP   163      63.795 -13.720  82.600  1.00  0.00      A1HN
ATOM   2574  CB  HSP   163      64.131 -11.592  82.346  1.00 96.88      A1HN
ATOM   2575  HB1 HSP   163      64.910 -10.940  81.892  1.00  0.00      A1HN
ATOM   2576  HB2 HSP   163      63.150 -11.279  81.919  1.00  0.00      A1HN
ATOM   2577  CD2 HSP   163      64.266 -12.106  84.871  1.00 86.30      A1HN
ATOM   2578  HD2 HSP   163      64.625 -13.128  84.870  1.00  0.00      A1HN
ATOM   2579  CG  HSP   163      64.038 -11.283  83.805  1.00 96.01      A1HN
ATOM   2580  NE2 HSP   163      64.004 -11.395  86.037  1.00 89.60      A1HN
ATOM   2581  HE2 HSP   163      64.107 -11.617  87.015  1.00  0.00      A1HN
ATOM   2582  ND1 HSP   163      63.634 -10.066  84.341  1.00 86.00      A1HN
ATOM   2583  HD1 HSP   163      63.196  -9.284  83.875  1.00  0.00      A1HN
ATOM   2584  CE1 HSP   163      63.627 -10.177  85.681  1.00 87.83      A1HN
ATOM   2585  HE1 HSP   163      63.120  -9.515  86.360  1.00  0.00      A1HN
ATOM   2586  C   HSP   163      63.993 -13.329  80.548  1.00 97.16      A1HN
ATOM   2587  O   HSP   163      63.016 -14.032  80.296  1.00 96.56      A1HN
ATOM   2588  N   GLU   164      64.778 -12.856  79.596  1.00 97.31      A1HN
ATOM   2589  HN  GLU   164      65.583 -12.293  79.793  1.00  0.00      A1HN
ATOM   2590  CA  GLU   164      64.483 -13.041  78.189  1.00 96.96      A1HN
ATOM   2591  HA  GLU   164      63.475 -12.691  78.003  1.00  0.00      A1HN
ATOM   2592  CB  GLU   164      65.445 -12.187  77.382  1.00 95.89      A1HN
ATOM   2593  HB1 GLU   164      65.454 -11.151  77.798  1.00  0.00      A1HN
ATOM   2594  HB2 GLU   164      66.485 -12.577  77.457  1.00  0.00      A1HN
ATOM   2595  CG  GLU   164      64.989 -12.122  75.938  1.00 91.56      A1HN
ATOM   2596  HG1 GLU   164      64.957 -13.141  75.506  1.00  0.00      A1HN
ATOM   2597  HG2 GLU   164      63.981 -11.666  75.851  1.00  0.00      A1HN
ATOM   2598  CD  GLU   164      65.932 -11.300  75.053  1.00 90.63      A1HN
ATOM   2599  OE1 GLU   164      65.905 -11.548  73.831  1.00 84.29      A1HN
ATOM   2600  OE2 GLU   164      66.618 -10.392  75.555  1.00 85.26      A1HN
ATOM   2601  C   GLU   164      64.542 -14.516  77.757  1.00 97.16      A1HN
ATOM   2602  O   GLU   164      63.673 -14.986  77.026  1.00 96.37      A1HN
ATOM   2603  N   VAL   165      65.537 -15.262  78.232  1.00 98.02      A1HN
ATOM   2604  HN  VAL   165      66.280 -14.822  78.743  1.00  0.00      A1HN
ATOM   2605  CA  VAL   165      65.641 -16.706  77.965  1.00 98.11      A1HN
ATOM   2606  HA  VAL   165      65.615 -16.855  76.895  1.00  0.00      A1HN
ATOM   2607  CB  VAL   165      66.952 -17.297  78.511  1.00 98.05      A1HN
ATOM   2608  HB  VAL   165      67.047 -17.027  79.589  1.00  0.00      A1HN
ATOM   2609  CG1 VAL   165      67.005 -18.822  78.363  1.00 96.88      A1HN
ATOM   2610 HG11 VAL   165      67.994 -19.206  78.696  1.00  0.00      A1HN
ATOM   2611 HG12 VAL   165      66.227 -19.327  78.974  1.00  0.00      A1HN
ATOM   2612 HG13 VAL   165      66.862 -19.117  77.301  1.00  0.00      A1HN
ATOM   2613  CG2 VAL   165      68.157 -16.737  77.744  1.00 97.00      A1HN
ATOM   2614 HG21 VAL   165      69.105 -17.116  78.181  1.00  0.00      A1HN
ATOM   2615 HG22 VAL   165      68.109 -17.043  76.677  1.00  0.00      A1HN
ATOM   2616 HG23 VAL   165      68.181 -15.629  77.772  1.00  0.00      A1HN
ATOM   2617  C   VAL   165      64.427 -17.440  78.537  1.00 98.14      A1HN
ATOM   2618  O   VAL   165      63.832 -18.255  77.835  1.00 97.71      A1HN
ATOM   2619  N   PHE   166      64.015 -17.137  79.765  1.00 98.20      A1HN
ATOM   2620  HN  PHE   166      64.522 -16.461  80.304  1.00  0.00      A1HN
ATOM   2621  CA  PHE   166      62.840 -17.744  80.384  1.00 98.10      A1HN
ATOM   2622  HA  PHE   166      62.960 -18.819  80.347  1.00  0.00      A1HN
ATOM   2623  CB  PHE   166      62.738 -17.287  81.847  1.00 98.09      A1HN
ATOM   2624  HB1 PHE   166      63.703 -17.479  82.364  1.00  0.00      A1HN
ATOM   2625  HB2 PHE   166      62.543 -16.193  81.900  1.00  0.00      A1HN
ATOM   2626  CG  PHE   166      61.651 -18.001  82.615  1.00 98.22      A1HN
ATOM   2627  CD1 PHE   166      60.321 -17.548  82.568  1.00 97.56      A1HN
ATOM   2628  HD1 PHE   166      60.070 -16.674  81.985  1.00  0.00      A1HN
ATOM   2629  CE1 PHE   166      59.313 -18.227  83.264  1.00 97.14      A1HN
ATOM   2630  HE1 PHE   166      58.296 -17.867  83.231  1.00  0.00      A1HN
ATOM   2631  CZ  PHE   166      59.630 -19.369  84.027  1.00 97.40      A1HN
ATOM   2632  HZ  PHE   166      58.863 -19.870  84.595  1.00  0.00      A1HN
ATOM   2633  CD2 PHE   166      61.962 -19.142  83.375  1.00 97.60      A1HN
ATOM   2634  HD2 PHE   166      62.980 -19.499  83.415  1.00  0.00      A1HN
ATOM   2635  CE2 PHE   166      60.960 -19.823  84.081  1.00 97.04      A1HN
ATOM   2636  HE2 PHE   166      61.204 -20.698  84.667  1.00  0.00      A1HN
ATOM   2637  C   PHE   166      61.557 -17.415  79.622  1.00 98.09      A1HN
ATOM   2638  O   PHE   166      60.755 -18.302  79.327  1.00 97.33      A1HN
ATOM   2639  N   GLN   167      61.379 -16.167  79.232  1.00 97.85      A1HN
ATOM   2640  HN  GLN   167      62.053 -15.463  79.475  1.00  0.00      A1HN
ATOM   2641  CA  GLN   167      60.230 -15.699  78.467  1.00 97.49      A1HN
ATOM   2642  HA  GLN   167      59.323 -15.961  78.995  1.00  0.00      A1HN
ATOM   2643  CB  GLN   167      60.330 -14.179  78.333  1.00 96.82      A1HN
ATOM   2644  HB1 GLN   167      61.367 -13.920  78.011  1.00  0.00      A1HN
ATOM   2645  HB2 GLN   167      59.648 -13.812  77.535  1.00  0.00      A1HN
ATOM   2646  CG  GLN   167      59.997 -13.432  79.632  1.00 95.56      A1HN
ATOM   2647  HG1 GLN   167      58.914 -13.520  79.854  1.00  0.00      A1HN
ATOM   2648  HG2 GLN   167      60.559 -13.869  80.482  1.00  0.00      A1HN
ATOM   2649  CD  GLN   167      60.360 -11.942  79.572  1.00 94.97      A1HN
ATOM   2650  OE1 GLN   167      60.944 -11.462  78.615  1.00 90.01      A1HN
ATOM   2651  NE2 GLN   167      60.025 -11.177  80.583  1.00 88.14      A1HN
ATOM   2652 HE21 GLN   167      60.274 -10.199  80.554  1.00  0.00      A1HN
ATOM   2653 HE22 GLN   167      59.371 -11.487  81.266  1.00  0.00      A1HN
ATOM   2654  C   GLN   167      60.145 -16.369  77.081  1.00 97.14      A1HN
ATOM   2655  O   GLN   167      59.062 -16.749  76.639  1.00 96.01      A1HN
ATOM   2656  N   LYS   168      61.271 -16.580  76.418  1.00 97.29      A1HN
ATOM   2657  HN  LYS   168      62.134 -16.198  76.760  1.00  0.00      A1HN
ATOM   2658  CA  LYS   168      61.329 -17.368  75.174  1.00 96.71      A1HN
ATOM   2659  HA  LYS   168      60.560 -17.011  74.502  1.00  0.00      A1HN
ATOM   2660  CB  LYS   168      62.708 -17.184  74.507  1.00 96.12      A1HN
ATOM   2661  HB1 LYS   168      63.501 -17.369  75.267  1.00  0.00      A1HN
ATOM   2662  HB2 LYS   168      62.828 -17.933  73.694  1.00  0.00      A1HN
ATOM   2663  CG  LYS   168      62.915 -15.784  73.890  1.00 94.68      A1HN
ATOM   2664  HG1 LYS   168      62.205 -15.627  73.048  1.00  0.00      A1HN
ATOM   2665  HG2 LYS   168      62.704 -15.005  74.659  1.00  0.00      A1HN
ATOM   2666  CD  LYS   168      64.366 -15.608  73.404  1.00 92.62      A1HN
ATOM   2667  HD1 LYS   168      65.047 -15.763  74.273  1.00  0.00      A1HN
ATOM   2668  HD2 LYS   168      64.606 -16.363  72.625  1.00  0.00      A1HN
ATOM   2669  CE  LYS   168      64.597 -14.198  72.847  1.00 89.73      A1HN
ATOM   2670  HE1 LYS   168      63.998 -14.033  71.925  1.00  0.00      A1HN
ATOM   2671  HE2 LYS   168      64.276 -13.438  73.587  1.00  0.00      A1HN
ATOM   2672  NZ  LYS   168      66.021 -13.933  72.510  1.00 84.55      A1HN
ATOM   2673  HZ1 LYS   168      66.164 -12.876  72.644  1.00  0.00      A1HN
ATOM   2674  HZ2 LYS   168      66.706 -14.358  73.163  1.00  0.00      A1HN
ATOM   2675  HZ3 LYS   168      66.281 -14.049  71.519  1.00  0.00      A1HN
ATOM   2676  C   LYS   168      61.030 -18.852  75.428  1.00 96.75      A1HN
ATOM   2677  O   LYS   168      60.300 -19.464  74.652  1.00 95.58      A1HN
ATOM   2678  N   ALA   169      61.556 -19.415  76.497  1.00 97.63      A1HN
ATOM   2679  HN  ALA   169      62.150 -18.887  77.110  1.00  0.00      A1HN
ATOM   2680  CA  ALA   169      61.389 -20.823  76.830  1.00 97.74      A1HN
ATOM   2681  HA  ALA   169      61.651 -21.414  75.963  1.00  0.00      A1HN
ATOM   2682  CB  ALA   169      62.341 -21.183  77.973  1.00 97.49      A1HN
ATOM   2683  HB1 ALA   169      63.385 -20.927  77.694  1.00  0.00      A1HN
ATOM   2684  HB2 ALA   169      62.082 -20.621  78.896  1.00  0.00      A1HN
ATOM   2685  HB3 ALA   169      62.289 -22.272  78.195  1.00  0.00      A1HN
ATOM   2686  C   ALA   169      59.937 -21.179  77.178  1.00 97.57      A1HN
ATOM   2687  O   ALA   169      59.422 -22.179  76.686  1.00 96.37      A1HN
ATOM   2688  N   ILE   170      59.242 -20.352  77.958  1.00 97.21      A1HN
ATOM   2689  HN  ILE   170      59.695 -19.544  78.348  1.00  0.00      A1HN
ATOM   2690  CA  ILE   170      57.858 -20.621  78.382  1.00 96.97      A1HN
ATOM   2691  HA  ILE   170      57.837 -21.624  78.768  1.00  0.00      A1HN
ATOM   2692  CB  ILE   170      57.438 -19.653  79.514  1.00 96.54      A1HN
ATOM   2693  HB  ILE   170      58.305 -19.577  80.214  1.00  0.00      A1HN
ATOM   2694  CG2 ILE   170      57.138 -18.238  78.972  1.00 92.65      A1HN
ATOM   2695 HG21 ILE   170      56.945 -17.531  79.805  1.00  0.00      A1HN
ATOM   2696 HG22 ILE   170      58.009 -17.863  78.404  1.00  0.00      A1HN
ATOM   2697 HG23 ILE   170      56.251 -18.239  78.304  1.00  0.00      A1HN
ATOM   2698  CG1 ILE   170      56.254 -20.227  80.309  1.00 93.45      A1HN
ATOM   2699 HG11 ILE   170      55.349 -20.217  79.661  1.00  0.00      A1HN
ATOM   2700 HG12 ILE   170      56.469 -21.294  80.549  1.00  0.00      A1HN
ATOM   2701  CD1 ILE   170      55.962 -19.491  81.612  1.00 90.20      A1HN
ATOM   2702  HD1 ILE   170      55.148 -20.001  82.171  1.00  0.00      A1HN
ATOM   2703  HD2 ILE   170      56.867 -19.462  82.256  1.00  0.00      A1HN
ATOM   2704  HD3 ILE   170      55.636 -18.454  81.400  1.00  0.00      A1HN
ATOM   2705  C   ILE   170      56.870 -20.639  77.202  1.00 96.35      A1HN
ATOM   2706  O   ILE   170      55.855 -21.333  77.256  1.00 94.62      A1HN
ATOM   2707  N   ASN   171      57.186 -19.949  76.118  1.00 96.14      A1HN
ATOM   2708  HN  ASN   171      58.004 -19.381  76.137  1.00  0.00      A1HN
ATOM   2709  CA  ASN   171      56.433 -19.989  74.863  1.00 95.07      A1HN
ATOM   2710  HA  ASN   171      55.391 -20.198  75.079  1.00  0.00      A1HN
ATOM   2711  CB  ASN   171      56.558 -18.625  74.167  1.00 93.30      A1HN
ATOM   2712  HB1 ASN   171      57.591 -18.239  74.282  1.00  0.00      A1HN
ATOM   2713  HB2 ASN   171      56.344 -18.738  73.079  1.00  0.00      A1HN
ATOM   2714  CG  ASN   171      55.550 -17.613  74.676  1.00 90.90      A1HN
ATOM   2715  OD1 ASN   171      54.463 -17.913  75.115  1.00 81.54      A1HN
ATOM   2716  ND2 ASN   171      55.870 -16.338  74.578  1.00 81.09      A1HN
ATOM   2717 HD21 ASN   171      55.180 -15.698  74.902  1.00  0.00      A1HN
ATOM   2718 HD22 ASN   171      56.792 -16.075  74.320  1.00  0.00      A1HN
ATOM   2719  C   ASN   171      56.862 -21.127  73.914  1.00 94.69      A1HN
ATOM   2720  O   ASN   171      56.190 -21.374  72.912  1.00 89.73      A1HN
ATOM   2721  N   ASN   172      57.969 -21.797  74.200  1.00 94.60      A1HN
ATOM   2722  HN  ASN   172      58.423 -21.622  75.074  1.00  0.00      A1HN
ATOM   2723  CA  ASN   172      58.517 -22.869  73.374  1.00 93.42      A1HN
ATOM   2724  HA  ASN   172      57.818 -23.108  72.580  1.00  0.00      A1HN
ATOM   2725  CB  ASN   172      59.850 -22.405  72.756  1.00 90.47      A1HN
ATOM   2726  HB1 ASN   172      60.482 -21.935  73.538  1.00  0.00      A1HN
ATOM   2727  HB2 ASN   172      60.390 -23.282  72.337  1.00  0.00      A1HN
ATOM   2728  CG  ASN   172      59.668 -21.454  71.588  1.00 86.13      A1HN
ATOM   2729  OD1 ASN   172      59.180 -21.825  70.541  1.00 74.33      A1HN
ATOM   2730  ND2 ASN   172      60.114 -20.229  71.710  1.00 74.70      A1HN
ATOM   2731 HD21 ASN   172      59.893 -19.631  70.947  1.00  0.00      A1HN
ATOM   2732 HD22 ASN   172      60.280 -19.888  72.636  1.00  0.00      A1HN
ATOM   2733  C   ASN   172      58.635 -24.168  74.178  1.00 92.68      A1HN
ATOM   2734  O   ASN   172      57.679 -24.923  74.313  1.00 83.55      A1HN
ATOM   2735  N   SER   173      59.821 -24.432  74.695  1.00 94.46      A1HN
ATOM   2736  HN  SER   173      60.516 -23.721  74.704  1.00  0.00      A1HN
ATOM   2737  CA  SER   173      60.150 -25.639  75.441  1.00 94.96      A1HN
ATOM   2738  HA  SER   173      59.276 -25.968  75.988  1.00  0.00      A1HN
ATOM   2739  CB  SER   173      60.603 -26.726  74.460  1.00 91.47      A1HN
ATOM   2740  HB1 SER   173      59.763 -26.935  73.756  1.00  0.00      A1HN
ATOM   2741  HB2 SER   173      61.474 -26.363  73.869  1.00  0.00      A1HN
ATOM   2742  OG  SER   173      60.952 -27.908  75.151  1.00 84.69      A1HN
ATOM   2743  HG1 SER   173      61.015 -28.617  74.498  1.00  0.00      A1HN
ATOM   2744  C   SER   173      61.255 -25.359  76.454  1.00 96.03      A1HN
ATOM   2745  O   SER   173      62.168 -24.582  76.184  1.00 93.51      A1HN
ATOM   2746  N   PHE   174      61.181 -26.056  77.583  1.00 95.67      A1HN
ATOM   2747  HN  PHE   174      60.402 -26.651  77.740  1.00  0.00      A1HN
ATOM   2748  CA  PHE   174      62.237 -26.078  78.602  1.00 96.30      A1HN
ATOM   2749  HA  PHE   174      62.861 -25.199  78.490  1.00  0.00      A1HN
ATOM   2750  CB  PHE   174      61.597 -26.032  79.990  1.00 96.01      A1HN
ATOM   2751  HB1 PHE   174      60.790 -26.791  80.072  1.00  0.00      A1HN
ATOM   2752  HB2 PHE   174      62.355 -26.268  80.771  1.00  0.00      A1HN
ATOM   2753  CG  PHE   174      61.028 -24.680  80.354  1.00 96.98      A1HN
ATOM   2754  CD1 PHE   174      61.851 -23.715  80.965  1.00 95.08      A1HN
ATOM   2755  HD1 PHE   174      62.886 -23.953  81.147  1.00  0.00      A1HN
ATOM   2756  CE1 PHE   174      61.331 -22.470  81.339  1.00 94.31      A1HN
ATOM   2757  HE1 PHE   174      61.966 -21.735  81.812  1.00  0.00      A1HN
ATOM   2758  CZ  PHE   174      59.981 -22.177  81.101  1.00 95.80      A1HN
ATOM   2759  HZ  PHE   174      59.578 -21.219  81.398  1.00  0.00      A1HN
ATOM   2760  CD2 PHE   174      59.678 -24.383  80.113  1.00 95.20      A1HN
ATOM   2761  HD2 PHE   174      59.034 -25.118  79.657  1.00  0.00      A1HN
ATOM   2762  CE2 PHE   174      59.157 -23.135  80.485  1.00 94.61      A1HN
ATOM   2763  HE2 PHE   174      58.106 -22.940  80.343  1.00  0.00      A1HN
ATOM   2764  C   PHE   174      63.197 -27.272  78.439  1.00 96.44      A1HN
ATOM   2765  O   PHE   174      63.925 -27.608  79.374  1.00 93.67      A1HN
ATOM   2766  N   ALA   175      63.215 -27.916  77.283  1.00 96.64      A1HN
ATOM   2767  HN  ALA   175      62.589 -27.664  76.548  1.00  0.00      A1HN
ATOM   2768  CA  ALA   175      64.176 -28.978  77.009  1.00 96.60      A1HN
ATOM   2769  HA  ALA   175      64.020 -29.730  77.764  1.00  0.00      A1HN
ATOM   2770  CB  ALA   175      63.878 -29.593  75.637  1.00 95.42      A1HN
ATOM   2771  HB1 ALA   175      62.854 -30.020  75.621  1.00  0.00      A1HN
ATOM   2772  HB2 ALA   175      63.960 -28.827  74.838  1.00  0.00      A1HN
ATOM   2773  HB3 ALA   175      64.600 -30.411  75.406  1.00  0.00      A1HN
ATOM   2774  C   ALA   175      65.614 -28.428  77.085  1.00 97.08      A1HN
ATOM   2775  O   ALA   175      65.864 -27.335  76.581  1.00 95.84      A1HN
ATOM   2776  N   PRO   176      66.567 -29.172  77.681  1.00 97.18      A1HN
ATOM   2777  CD  PRO   176      66.393 -30.457  78.321  1.00 95.72      A1HN
ATOM   2778  HD1 PRO   176      65.468 -30.497  78.937  1.00  0.00      A1HN
ATOM   2779  HD2 PRO   176      66.367 -31.240  77.526  1.00  0.00      A1HN
ATOM   2780  CA  PRO   176      67.928 -28.680  77.889  1.00 96.97      A1HN
ATOM   2781  HA  PRO   176      67.862 -27.834  78.558  1.00  0.00      A1HN
ATOM   2782  CB  PRO   176      68.697 -29.865  78.495  1.00 95.67      A1HN
ATOM   2783  HB1 PRO   176      69.518 -29.535  79.162  1.00  0.00      A1HN
ATOM   2784  HB2 PRO   176      69.120 -30.509  77.687  1.00  0.00      A1HN
ATOM   2785  CG  PRO   176      67.615 -30.654  79.215  1.00 92.53      A1HN
ATOM   2786  HG1 PRO   176      67.418 -30.209  80.213  1.00  0.00      A1HN
ATOM   2787  HG2 PRO   176      67.879 -31.726  79.330  1.00  0.00      A1HN
ATOM   2788  C   PRO   176      68.607 -28.169  76.621  1.00 97.37      A1HN
ATOM   2789  O   PRO   176      69.185 -27.085  76.626  1.00 96.26      A1HN
ATOM   2790  N   GLU   177      68.473 -28.886  75.505  1.00 97.02      A1HN
ATOM   2791  HN  GLU   177      68.023 -29.786  75.472  1.00  0.00      A1HN
ATOM   2792  CA  GLU   177      69.060 -28.462  74.229  1.00 97.09      A1HN
ATOM   2793  HA  GLU   177      70.115 -28.280  74.383  1.00  0.00      A1HN
ATOM   2794  CB  GLU   177      68.891 -29.525  73.128  1.00 95.96      A1HN
ATOM   2795  HB1 GLU   177      67.818 -29.631  72.849  1.00  0.00      A1HN
ATOM   2796  HB2 GLU   177      69.420 -29.150  72.219  1.00  0.00      A1HN
ATOM   2797  CG  GLU   177      69.477 -30.909  73.437  1.00 85.16      A1HN
ATOM   2798  HG1 GLU   177      69.821 -31.385  72.494  1.00  0.00      A1HN
ATOM   2799  HG2 GLU   177      70.345 -30.835  74.120  1.00  0.00      A1HN
ATOM   2800  CD  GLU   177      68.483 -31.911  74.046  1.00 75.61      A1HN
ATOM   2801  OE1 GLU   177      68.922 -33.038  74.354  1.00 67.19      A1HN
ATOM   2802  OE2 GLU   177      67.298 -31.528  74.221  1.00 67.38      A1HN
ATOM   2803  C   GLU   177      68.432 -27.146  73.728  1.00 97.46      A1HN
ATOM   2804  O   GLU   177      69.130 -26.267  73.228  1.00 96.19      A1HN
ATOM   2805  N   LYS   178      67.112 -27.000  73.918  1.00 97.46      A1HN
ATOM   2806  HN  LYS   178      66.614 -27.713  74.405  1.00  0.00      A1HN
ATOM   2807  CA  LYS   178      66.420 -25.789  73.493  1.00 97.68      A1HN
ATOM   2808  HA  LYS   178      66.800 -25.562  72.508  1.00  0.00      A1HN
ATOM   2809  CB  LYS   178      64.901 -26.029  73.437  1.00 97.05      A1HN
ATOM   2810  HB1 LYS   178      64.724 -26.990  72.903  1.00  0.00      A1HN
ATOM   2811  HB2 LYS   178      64.511 -26.148  74.474  1.00  0.00      A1HN
ATOM   2812  CG  LYS   178      64.121 -24.909  72.709  1.00 92.66      A1HN
ATOM   2813  HG1 LYS   178      63.033 -25.130  72.766  1.00  0.00      A1HN
ATOM   2814  HG2 LYS   178      64.298 -23.942  73.233  1.00  0.00      A1HN
ATOM   2815  CD  LYS   178      64.560 -24.802  71.244  1.00 88.59      A1HN
ATOM   2816  HD1 LYS   178      65.655 -24.586  71.210  1.00  0.00      A1HN
ATOM   2817  HD2 LYS   178      64.406 -25.784  70.742  1.00  0.00      A1HN
ATOM   2818  CE  LYS   178      63.874 -23.695  70.462  1.00 83.33      A1HN
ATOM   2819  HE1 LYS   178      62.784 -23.875  70.353  1.00  0.00      A1HN
ATOM   2820  HE2 LYS   178      64.034 -22.721  70.979  1.00  0.00      A1HN
ATOM   2821  NZ  LYS   178      64.478 -23.589  69.111  1.00 74.49      A1HN
ATOM   2822  HZ1 LYS   178      64.425 -22.641  68.698  1.00  0.00      A1HN
ATOM   2823  HZ2 LYS   178      65.525 -23.797  69.180  1.00  0.00      A1HN
ATOM   2824  HZ3 LYS   178      64.114 -24.290  68.446  1.00  0.00      A1HN
ATOM   2825  C   LYS   178      66.776 -24.589  74.366  1.00 97.96      A1HN
ATOM   2826  O   LYS   178      66.949 -23.491  73.837  1.00 97.18      A1HN
ATOM   2827  N   LEU   179      66.931 -24.791  75.666  1.00 97.91      A1HN
ATOM   2828  HN  LEU   179      66.753 -25.701  76.054  1.00  0.00      A1HN
ATOM   2829  CA  LEU   179      67.387 -23.743  76.575  1.00 97.96      A1HN
ATOM   2830  HA  LEU   179      66.748 -22.881  76.451  1.00  0.00      A1HN
ATOM   2831  CB  LEU   179      67.322 -24.237  78.029  1.00 97.58      A1HN
ATOM   2832  HB1 LEU   179      67.827 -25.228  78.088  1.00  0.00      A1HN
ATOM   2833  HB2 LEU   179      67.883 -23.540  78.687  1.00  0.00      A1HN
ATOM   2834  CG  LEU   179      65.903 -24.370  78.602  1.00 96.10      A1HN
ATOM   2835  HG  LEU   179      65.303 -25.046  77.947  1.00  0.00      A1HN
ATOM   2836  CD1 LEU   179      65.991 -24.980  80.001  1.00 93.74      A1HN
ATOM   2837 HD11 LEU   179      64.983 -25.200  80.411  1.00  0.00      A1HN
ATOM   2838 HD12 LEU   179      66.558 -25.928  79.919  1.00  0.00      A1HN
ATOM   2839 HD13 LEU   179      66.533 -24.307  80.697  1.00  0.00      A1HN
ATOM   2840  CD2 LEU   179      65.210 -23.018  78.732  1.00 93.59      A1HN
ATOM   2841 HD21 LEU   179      64.225 -23.140  79.231  1.00  0.00      A1HN
ATOM   2842 HD22 LEU   179      65.826 -22.319  79.337  1.00  0.00      A1HN
ATOM   2843 HD23 LEU   179      65.033 -22.563  77.735  1.00  0.00      A1HN
ATOM   2844  C   LEU   179      68.801 -23.262  76.236  1.00 98.05      A1HN
ATOM   2845  O   LEU   179      69.027 -22.058  76.199  1.00 97.39      A1HN
ATOM   2846  N   GLN   180      69.719 -24.162  75.927  1.00 97.89      A1HN
ATOM   2847  HN  GLN   180      69.508 -25.142  75.976  1.00  0.00      A1HN
ATOM   2848  CA  GLN   180      71.064 -23.797  75.481  1.00 97.55      A1HN
ATOM   2849  HA  GLN   180      71.513 -23.143  76.216  1.00  0.00      A1HN
ATOM   2850  CB  GLN   180      71.939 -25.043  75.301  1.00 96.33      A1HN
ATOM   2851  HB1 GLN   180      71.337 -25.879  74.879  1.00  0.00      A1HN
ATOM   2852  HB2 GLN   180      72.764 -24.830  74.579  1.00  0.00      A1HN
ATOM   2853  CG  GLN   180      72.596 -25.452  76.626  1.00 85.79      A1HN
ATOM   2854  HG1 GLN   180      73.145 -24.585  77.053  1.00  0.00      A1HN
ATOM   2855  HG2 GLN   180      71.818 -25.779  77.348  1.00  0.00      A1HN
ATOM   2856  CD  GLN   180      73.588 -26.605  76.444  1.00 81.71      A1HN
ATOM   2857  OE1 GLN   180      73.563 -27.351  75.478  1.00 72.92      A1HN
ATOM   2858  NE2 GLN   180      74.503 -26.784  77.369  1.00 68.89      A1HN
ATOM   2859 HE21 GLN   180      75.163 -27.505  77.192  1.00  0.00      A1HN
ATOM   2860 HE22 GLN   180      74.657 -26.079  78.057  1.00  0.00      A1HN
ATOM   2861  C   GLN   180      71.032 -23.001  74.167  1.00 97.60      A1HN
ATOM   2862  O   GLN   180      71.707 -21.982  74.057  1.00 96.64      A1HN
ATOM   2863  N   GLU   181      70.213 -23.430  73.209  1.00 97.86      A1HN
ATOM   2864  HN  GLU   181      69.720 -24.298  73.307  1.00  0.00      A1HN
ATOM   2865  CA  GLU   181      70.043 -22.707  71.945  1.00 97.71      A1HN
ATOM   2866  HA  GLU   181      71.009 -22.618  71.469  1.00  0.00      A1HN
ATOM   2867  CB  GLU   181      69.093 -23.496  71.029  1.00 96.87      A1HN
ATOM   2868  HB1 GLU   181      69.413 -24.563  70.995  1.00  0.00      A1HN
ATOM   2869  HB2 GLU   181      68.073 -23.487  71.475  1.00  0.00      A1HN
ATOM   2870  CG  GLU   181      69.046 -22.956  69.591  1.00 90.41      A1HN
ATOM   2871  HG1 GLU   181      69.032 -21.847  69.589  1.00  0.00      A1HN
ATOM   2872  HG2 GLU   181      69.925 -23.296  69.009  1.00  0.00      A1HN
ATOM   2873  CD  GLU   181      67.778 -23.400  68.838  1.00 87.68      A1HN
ATOM   2874  OE1 GLU   181      67.307 -22.637  67.973  1.00 80.43      A1HN
ATOM   2875  OE2 GLU   181      67.165 -24.434  69.172  1.00 82.38      A1HN
ATOM   2876  C   GLU   181      69.509 -21.283  72.183  1.00 97.83      A1HN
ATOM   2877  O   GLU   181      70.065 -20.308  71.665  1.00 96.78      A1HN
ATOM   2878  N   LEU   182      68.469 -21.141  73.007  1.00 98.01      A1HN
ATOM   2879  HN  LEU   182      68.042 -21.963  73.396  1.00  0.00      A1HN
ATOM   2880  CA  LEU   182      67.876 -19.847  73.340  1.00 98.02      A1HN
ATOM   2881  HA  LEU   182      67.638 -19.337  72.417  1.00  0.00      A1HN
ATOM   2882  CB  LEU   182      66.601 -20.059  74.174  1.00 97.81      A1HN
ATOM   2883  HB1 LEU   182      66.846 -20.741  75.020  1.00  0.00      A1HN
ATOM   2884  HB2 LEU   182      66.271 -19.090  74.613  1.00  0.00      A1HN
ATOM   2885  CG  LEU   182      65.406 -20.646  73.402  1.00 96.48      A1HN
ATOM   2886  HG  LEU   182      65.726 -21.584  72.889  1.00  0.00      A1HN
ATOM   2887  CD1 LEU   182      64.285 -20.985  74.386  1.00 93.63      A1HN
ATOM   2888 HD11 LEU   182      63.404 -21.401  73.855  1.00  0.00      A1HN
ATOM   2889 HD12 LEU   182      64.637 -21.741  75.122  1.00  0.00      A1HN
ATOM   2890 HD13 LEU   182      63.969 -20.079  74.946  1.00  0.00      A1HN
ATOM   2891  CD2 LEU   182      64.853 -19.675  72.364  1.00 93.70      A1HN
ATOM   2892 HD21 LEU   182      63.918 -20.070  71.914  1.00  0.00      A1HN
ATOM   2893 HD22 LEU   182      64.638 -18.692  72.830  1.00  0.00      A1HN
ATOM   2894 HD23 LEU   182      65.588 -19.515  71.544  1.00  0.00      A1HN
ATOM   2895  C   LEU   182      68.857 -18.939  74.089  1.00 98.00      A1HN
ATOM   2896  O   LEU   182      68.945 -17.750  73.780  1.00 97.18      A1HN
ATOM   2897  N   ALA   183      69.617 -19.479  75.039  1.00 98.14      A1HN
ATOM   2898  HN  ALA   183      69.512 -20.450  75.281  1.00  0.00      A1HN
ATOM   2899  CA  ALA   183      70.647 -18.738  75.759  1.00 98.07      A1HN
ATOM   2900  HA  ALA   183      70.196 -17.869  76.213  1.00  0.00      A1HN
ATOM   2901  CB  ALA   183      71.237 -19.643  76.851  1.00 97.66      A1HN
ATOM   2902  HB1 ALA   183      70.437 -19.972  77.548  1.00  0.00      A1HN
ATOM   2903  HB2 ALA   183      71.692 -20.554  76.404  1.00  0.00      A1HN
ATOM   2904  HB3 ALA   183      72.018 -19.111  77.435  1.00  0.00      A1HN
ATOM   2905  C   ALA   183      71.725 -18.221  74.802  1.00 97.99      A1HN
ATOM   2906  O   ALA   183      72.054 -17.036  74.820  1.00 96.90      A1HN
ATOM   2907  N   PHE   184      72.205 -19.088  73.907  1.00 97.56      A1HN
ATOM   2908  HN  PHE   184      71.896 -20.045  73.911  1.00  0.00      A1HN
ATOM   2909  CA  PHE   184      73.216 -18.720  72.922  1.00 97.03      A1HN
ATOM   2910  HA  PHE   184      74.065 -18.312  73.454  1.00  0.00      A1HN
ATOM   2911  CB  PHE   184      73.630 -19.977  72.154  1.00 95.94      A1HN
ATOM   2912  HB1 PHE   184      73.969 -20.756  72.873  1.00  0.00      A1HN
ATOM   2913  HB2 PHE   184      72.755 -20.398  71.608  1.00  0.00      A1HN
ATOM   2914  CG  PHE   184      74.756 -19.736  71.168  1.00 92.41      A1HN
ATOM   2915  CD1 PHE   184      74.506 -19.764  69.788  1.00 85.57      A1HN
ATOM   2916  HD1 PHE   184      73.503 -19.948  69.429  1.00  0.00      A1HN
ATOM   2917  CE1 PHE   184      75.557 -19.578  68.877  1.00 81.75      A1HN
ATOM   2918  HE1 PHE   184      75.362 -19.622  67.816  1.00  0.00      A1HN
ATOM   2919  CZ  PHE   184      76.873 -19.348  69.353  1.00 81.54      A1HN
ATOM   2920  HZ  PHE   184      77.686 -19.220  68.654  1.00  0.00      A1HN
ATOM   2921  CD2 PHE   184      76.055 -19.490  71.639  1.00 84.74      A1HN
ATOM   2922  HD2 PHE   184      76.228 -19.439  72.702  1.00  0.00      A1HN
ATOM   2923  CE2 PHE   184      77.114 -19.302  70.737  1.00 80.58      A1HN
ATOM   2924  HE2 PHE   184      78.111 -19.100  71.099  1.00  0.00      A1HN
ATOM   2925  C   PHE   184      72.729 -17.622  71.964  1.00 96.86      A1HN
ATOM   2926  O   PHE   184      73.438 -16.643  71.739  1.00 95.37      A1HN
ATOM   2927  N   GLN   185      71.498 -17.737  71.448  1.00 96.83      A1HN
ATOM   2928  HN  GLN   185      70.954 -18.563  71.625  1.00  0.00      A1HN
ATOM   2929  CA  GLN   185      70.895 -16.719  70.589  1.00 96.34      A1HN
ATOM   2930  HA  GLN   185      71.557 -16.532  69.754  1.00  0.00      A1HN
ATOM   2931  CB  GLN   185      69.536 -17.206  70.077  1.00 95.29      A1HN
ATOM   2932  HB1 GLN   185      68.936 -17.588  70.934  1.00  0.00      A1HN
ATOM   2933  HB2 GLN   185      68.973 -16.355  69.626  1.00  0.00      A1HN
ATOM   2934  CG  GLN   185      69.666 -18.306  69.005  1.00 86.23      A1HN
ATOM   2935  HG1 GLN   185      70.189 -17.907  68.113  1.00  0.00      A1HN
ATOM   2936  HG2 GLN   185      70.253 -19.158  69.410  1.00  0.00      A1HN
ATOM   2937  CD  GLN   185      68.303 -18.855  68.558  1.00 84.78      A1HN
ATOM   2938  OE1 GLN   185      67.246 -18.395  68.947  1.00 77.81      A1HN
ATOM   2939  NE2 GLN   185      68.294 -19.849  67.706  1.00 74.80      A1HN
ATOM   2940 HE21 GLN   185      67.449 -20.376  67.620  1.00  0.00      A1HN
ATOM   2941 HE22 GLN   185      69.142 -20.312  67.478  1.00  0.00      A1HN
ATOM   2942  C   GLN   185      70.732 -15.381  71.319  1.00 96.38      A1HN
ATOM   2943  O   GLN   185      71.083 -14.337  70.773  1.00 94.83      A1HN
ATOM   2944  N   THR   186      70.262 -15.418  72.564  1.00 97.49      A1HN
ATOM   2945  HN  THR   186      70.029 -16.301  72.968  1.00  0.00      A1HN
ATOM   2946  CA  THR   186      70.011 -14.205  73.356  1.00 97.38      A1HN
ATOM   2947  HA  THR   186      69.383 -13.539  72.778  1.00  0.00      A1HN
ATOM   2948  CB  THR   186      69.275 -14.558  74.656  1.00 97.12      A1HN
ATOM   2949  HB  THR   186      69.920 -15.212  75.290  1.00  0.00      A1HN
ATOM   2950  OG1 THR   186      68.079 -15.248  74.354  1.00 92.93      A1HN
ATOM   2951  HG1 THR   186      68.357 -16.159  74.150  1.00  0.00      A1HN
ATOM   2952  CG2 THR   186      68.868 -13.326  75.451  1.00 92.54      A1HN
ATOM   2953 HG21 THR   186      68.257 -13.607  76.335  1.00  0.00      A1HN
ATOM   2954 HG22 THR   186      69.750 -12.754  75.805  1.00  0.00      A1HN
ATOM   2955 HG23 THR   186      68.260 -12.644  74.814  1.00  0.00      A1HN
ATOM   2956  C   THR   186      71.303 -13.443  73.654  1.00 97.20      A1HN
ATOM   2957  O   THR   186      71.350 -12.232  73.509  1.00 96.36      A1HN
ATOM   2958  N   ILE   187      72.389 -14.143  73.987  1.00 97.55      A1HN
ATOM   2959  HN  ILE   187      72.330 -15.140  74.066  1.00  0.00      A1HN
ATOM   2960  CA  ILE   187      73.703 -13.538  74.276  1.00 97.24      A1HN
ATOM   2961  HA  ILE   187      73.561 -12.734  74.984  1.00  0.00      A1HN
ATOM   2962  CB  ILE   187      74.612 -14.607  74.914  1.00 96.14      A1HN
ATOM   2963  HB  ILE   187      74.554 -15.524  74.282  1.00  0.00      A1HN
ATOM   2964  CG2 ILE   187      76.086 -14.166  75.014  1.00 89.13      A1HN
ATOM   2965 HG21 ILE   187      76.714 -14.947  75.488  1.00  0.00      A1HN
ATOM   2966 HG22 ILE   187      76.516 -13.974  74.012  1.00  0.00      A1HN
ATOM   2967 HG23 ILE   187      76.170 -13.245  75.620  1.00  0.00      A1HN
ATOM   2968  CG1 ILE   187      74.089 -14.947  76.329  1.00 90.78      A1HN
ATOM   2969 HG11 ILE   187      74.328 -14.098  77.009  1.00  0.00      A1HN
ATOM   2970 HG12 ILE   187      72.982 -15.054  76.315  1.00  0.00      A1HN
ATOM   2971  CD1 ILE   187      74.686 -16.238  76.890  1.00 79.58      A1HN
ATOM   2972  HD1 ILE   187      74.446 -16.349  77.969  1.00  0.00      A1HN
ATOM   2973  HD2 ILE   187      74.282 -17.120  76.348  1.00  0.00      A1HN
ATOM   2974  HD3 ILE   187      75.782 -16.229  76.755  1.00  0.00      A1HN
ATOM   2975  C   ILE   187      74.335 -12.892  73.028  1.00 97.04      A1HN
ATOM   2976  O   ILE   187      75.185 -12.009  73.150  1.00 95.20      A1HN
ATOM   2977  N   GLN   188      73.911 -13.281  71.830  1.00 96.78      A1HN
ATOM   2978  HN  GLN   188      73.210 -13.989  71.749  1.00  0.00      A1HN
ATOM   2979  CA  GLN   188      74.371 -12.669  70.575  1.00 96.24      A1HN
ATOM   2980  HA  GLN   188      75.399 -12.350  70.688  1.00  0.00      A1HN
ATOM   2981  CB  GLN   188      74.313 -13.701  69.450  1.00 95.09      A1HN
ATOM   2982  HB1 GLN   188      73.293 -14.145  69.407  1.00  0.00      A1HN
ATOM   2983  HB2 GLN   188      74.504 -13.191  68.477  1.00  0.00      A1HN
ATOM   2984  CG  GLN   188      75.364 -14.802  69.629  1.00 92.19      A1HN
ATOM   2985  HG1 GLN   188      76.370 -14.336  69.707  1.00  0.00      A1HN
ATOM   2986  HG2 GLN   188      75.167 -15.376  70.558  1.00  0.00      A1HN
ATOM   2987  CD  GLN   188      75.379 -15.775  68.453  1.00 90.62      A1HN
ATOM   2988  OE1 GLN   188      74.572 -15.744  67.534  1.00 81.94      A1HN
ATOM   2989  NE2 GLN   188      76.340 -16.672  68.418  1.00 79.06      A1HN
ATOM   2990 HE21 GLN   188      76.300 -17.339  67.684  1.00  0.00      A1HN
ATOM   2991 HE22 GLN   188      76.961 -16.743  69.191  1.00  0.00      A1HN
ATOM   2992  C   GLN   188      73.590 -11.409  70.187  1.00 95.95      A1HN
ATOM   2993  O   GLN   188      73.968 -10.734  69.215  1.00 93.46      A1HN
ATOM   2994  N   GLU   189      72.523 -11.066  70.892  1.00 95.26      A1HN
ATOM   2995  HN  GLU   189      72.194 -11.620  71.657  1.00  0.00      A1HN
ATOM   2996  CA  GLU   189      71.749  -9.868  70.584  1.00 94.91      A1HN
ATOM   2997  HA  GLU   189      71.532  -9.881  69.525  1.00  0.00      A1HN
ATOM   2998  CB  GLU   189      70.417  -9.851  71.327  1.00 93.83      A1HN
ATOM   2999  HB1 GLU   189      70.594  -9.941  72.418  1.00  0.00      A1HN
ATOM   3000  HB2 GLU   189      69.896  -8.881  71.149  1.00  0.00      A1HN
ATOM   3001  CG  GLU   189      69.474 -10.964  70.868  1.00 88.71      A1HN
ATOM   3002  HG1 GLU   189      69.278 -10.910  69.779  1.00  0.00      A1HN
ATOM   3003  HG2 GLU   189      69.903 -11.960  71.100  1.00  0.00      A1HN
ATOM   3004  CD  GLU   189      68.109 -10.891  71.564  1.00 84.68      A1HN
ATOM   3005  OE1 GLU   189      67.353 -11.883  71.499  1.00 77.43      A1HN
ATOM   3006  OE2 GLU   189      67.804  -9.833  72.152  1.00 78.01      A1HN
ATOM   3007  C   GLU   189      72.539  -8.590  70.879  1.00 95.49      A1HN
ATOM   3008  O   GLU   189      73.159  -8.430  71.922  1.00 94.59      A1HN
ATOM   3009  N   ILE   190      72.437  -7.632  69.959  1.00 95.25      A1HN
ATOM   3010  HN  ILE   190      71.925  -7.813  69.126  1.00  0.00      A1HN
ATOM   3011  CA  ILE   190      73.239  -6.402  70.015  1.00 95.04      A1HN
ATOM   3012  HA  ILE   190      74.275  -6.709  70.019  1.00  0.00      A1HN
ATOM   3013  CB  ILE   190      72.963  -5.564  68.751  1.00 93.66      A1HN
ATOM   3014  HB  ILE   190      73.027  -6.260  67.879  1.00  0.00      A1HN
ATOM   3015  CG2 ILE   190      71.547  -4.937  68.763  1.00 85.09      A1HN
ATOM   3016 HG21 ILE   190      71.345  -4.451  67.784  1.00  0.00      A1HN
ATOM   3017 HG22 ILE   190      70.771  -5.716  68.923  1.00  0.00      A1HN
ATOM   3018 HG23 ILE   190      71.455  -4.168  69.556  1.00  0.00      A1HN
ATOM   3019  CG1 ILE   190      74.005  -4.457  68.518  1.00 86.97      A1HN
ATOM   3020 HG11 ILE   190      73.675  -3.848  67.644  1.00  0.00      A1HN
ATOM   3021 HG12 ILE   190      74.041  -3.785  69.403  1.00  0.00      A1HN
ATOM   3022  CD1 ILE   190      75.402  -4.982  68.230  1.00 75.20      A1HN
ATOM   3023  HD1 ILE   190      76.070  -4.144  67.942  1.00  0.00      A1HN
ATOM   3024  HD2 ILE   190      75.848  -5.478  69.119  1.00  0.00      A1HN
ATOM   3025  HD3 ILE   190      75.392  -5.716  67.393  1.00  0.00      A1HN
ATOM   3026  C   ILE   190      73.020  -5.592  71.298  1.00 95.54      A1HN
ATOM   3027  O   ILE   190      73.954  -4.960  71.783  1.00 94.57      A1HN
ATOM   3028  N   ARG   191      71.816  -5.638  71.883  1.00 94.47      A1HN
ATOM   3029  HN  ARG   191      71.108  -6.218  71.493  1.00  0.00      A1HN
ATOM   3030  CA  ARG   191      71.518  -4.958  73.147  1.00 94.18      A1HN
ATOM   3031  HA  ARG   191      71.809  -3.922  73.043  1.00  0.00      A1HN
ATOM   3032  CB  ARG   191      70.006  -5.010  73.446  1.00 92.60      A1HN
ATOM   3033  HB1 ARG   191      69.811  -4.458  74.395  1.00  0.00      A1HN
ATOM   3034  HB2 ARG   191      69.462  -4.481  72.632  1.00  0.00      A1HN
ATOM   3035  CG  ARG   191      69.443  -6.433  73.574  1.00 86.61      A1HN
ATOM   3036  HG1 ARG   191      69.565  -6.989  72.618  1.00  0.00      A1HN
ATOM   3037  HG2 ARG   191      69.959  -7.010  74.375  1.00  0.00      A1HN
ATOM   3038  CD  ARG   191      67.965  -6.403  73.931  1.00 83.45      A1HN
ATOM   3039  HD1 ARG   191      67.837  -6.042  74.978  1.00  0.00      A1HN
ATOM   3040  HD2 ARG   191      67.431  -5.710  73.238  1.00  0.00      A1HN
ATOM   3041  NE  ARG   191      67.347  -7.733  73.811  1.00 76.18      A1HN
ATOM   3042  HE  ARG   191      67.794  -8.517  73.329  1.00  0.00      A1HN
ATOM   3043  CZ  ARG   191      66.054  -7.980  73.814  1.00 71.15      A1HN
ATOM   3044  NH1 ARG   191      65.173  -7.077  74.107  1.00 62.43      A1HN
ATOM   3045 HH11 ARG   191      64.303  -7.557  74.080  1.00  0.00      A1HN
ATOM   3046 HH12 ARG   191      65.453  -6.458  74.810  1.00  0.00      A1HN
ATOM   3047  NH2 ARG   191      65.612  -9.155  73.505  1.00 64.35      A1HN
ATOM   3048 HH21 ARG   191      66.092  -9.585  72.714  1.00  0.00      A1HN
ATOM   3049 HH22 ARG   191      66.034  -9.909  74.034  1.00  0.00      A1HN
ATOM   3050  C   ARG   191      72.355  -5.496  74.305  1.00 95.15      A1HN
ATOM   3051  O   ARG   191      72.901  -4.702  75.074  1.00 94.48      A1HN
ATOM   3052  N   HSE   192      72.527  -6.796  74.388  1.00 96.07      A1HN
ATOM   3053  HN  HSE   192      72.110  -7.409  73.721  1.00  0.00      A1HN
ATOM   3054  CA  HSE   192      73.325  -7.432  75.435  1.00 96.67      A1HN
ATOM   3055  HA  HSE   192      73.109  -6.940  76.377  1.00  0.00      A1HN
ATOM   3056  CB  HSE   192      72.932  -8.905  75.570  1.00 96.63      A1HN
ATOM   3057  HB1 HSE   192      73.127  -9.451  74.622  1.00  0.00      A1HN
ATOM   3058  HB2 HSE   192      73.522  -9.380  76.382  1.00  0.00      A1HN
ATOM   3059  ND1 HSE   192      70.801  -8.439  76.946  1.00 87.85      A1HN
ATOM   3060  CG  HSE   192      71.484  -9.092  75.932  1.00 96.41      A1HN
ATOM   3061  CE1 HSE   192      69.528  -8.851  76.890  1.00 89.60      A1HN
ATOM   3062  HE1 HSE   192      68.716  -8.519  77.538  1.00  0.00      A1HN
ATOM   3063  NE2 HSE   192      69.363  -9.730  75.903  1.00 90.97      A1HN
ATOM   3064  HE2 HSE   192      68.462 -10.107  75.609  1.00  0.00      A1HN
ATOM   3065  CD2 HSE   192      70.592  -9.897  75.283  1.00 88.79      A1HN
ATOM   3066  HD2 HSE   192      70.686 -10.407  74.359  1.00  0.00      A1HN
ATOM   3067  C   HSE   192      74.821  -7.253  75.182  1.00 97.03      A1HN
ATOM   3068  O   HSE   192      75.548  -6.910  76.111  1.00 96.47      A1HN
ATOM   3069  N   LEU   193      75.266  -7.354  73.927  1.00 97.60      A1HN
ATOM   3070  HN  LEU   193      74.653  -7.657  73.195  1.00  0.00      A1HN
ATOM   3071  CA  LEU   193      76.653  -7.047  73.557  1.00 97.87      A1HN
ATOM   3072  HA  LEU   193      77.309  -7.698  74.118  1.00  0.00      A1HN
ATOM   3073  CB  LEU   193      76.849  -7.264  72.046  1.00 97.70      A1HN
ATOM   3074  HB1 LEU   193      76.136  -6.614  71.493  1.00  0.00      A1HN
ATOM   3075  HB2 LEU   193      77.878  -6.941  71.766  1.00  0.00      A1HN
ATOM   3076  CG  LEU   193      76.678  -8.709  71.550  1.00 96.39      A1HN
ATOM   3077  HG  LEU   193      75.651  -9.076  71.794  1.00  0.00      A1HN
ATOM   3078  CD1 LEU   193      76.855  -8.734  70.032  1.00 94.47      A1HN
ATOM   3079 HD11 LEU   193      76.683  -9.764  69.652  1.00  0.00      A1HN
ATOM   3080 HD12 LEU   193      76.119  -8.066  69.537  1.00  0.00      A1HN
ATOM   3081 HD13 LEU   193      77.878  -8.411  69.744  1.00  0.00      A1HN
ATOM   3082  CD2 LEU   193      77.701  -9.652  72.174  1.00 93.93      A1HN
ATOM   3083 HD21 LEU   193      77.610 -10.657  71.709  1.00  0.00      A1HN
ATOM   3084 HD22 LEU   193      78.731  -9.276  72.013  1.00  0.00      A1HN
ATOM   3085 HD23 LEU   193      77.523  -9.767  73.264  1.00  0.00      A1HN
ATOM   3086  C   LEU   193      77.043  -5.612  73.930  1.00 97.92      A1HN
ATOM   3087  O   LEU   193      78.149  -5.370  74.416  1.00 97.42      A1HN
ATOM   3088  N   LYS   194      76.135  -4.650  73.758  1.00 97.43      A1HN
ATOM   3089  HN  LYS   194      75.260  -4.858  73.319  1.00  0.00      A1HN
ATOM   3090  CA  LYS   194      76.353  -3.260  74.174  1.00 97.39      A1HN
ATOM   3091  HA  LYS   194      77.265  -2.898  73.718  1.00  0.00      A1HN
ATOM   3092  CB  LYS   194      75.175  -2.386  73.728  1.00 96.77      A1HN
ATOM   3093  HB1 LYS   194      74.241  -2.968  73.913  1.00  0.00      A1HN
ATOM   3094  HB2 LYS   194      75.068  -1.494  74.356  1.00  0.00      A1HN
ATOM   3095  CG  LYS   194      75.245  -2.058  72.244  1.00 95.19      A1HN
ATOM   3096  HG1 LYS   194      76.199  -1.509  72.065  1.00  0.00      A1HN
ATOM   3097  HG2 LYS   194      75.281  -2.983  71.630  1.00  0.00      A1HN
ATOM   3098  CD  LYS   194      74.045  -1.183  71.866  1.00 92.75      A1HN
ATOM   3099  HD1 LYS   194      73.099  -1.741  72.039  1.00  0.00      A1HN
ATOM   3100  HD2 LYS   194      74.062  -0.292  72.535  1.00  0.00      A1HN
ATOM   3101  CE  LYS   194      74.198  -0.782  70.415  1.00 87.67      A1HN
ATOM   3102  HE1 LYS   194      75.259  -0.524  70.477  1.00  0.00      A1HN
ATOM   3103  HE2 LYS   194      74.037  -1.592  69.679  1.00  0.00      A1HN
ATOM   3104  NZ  LYS   194      73.399   0.399  70.089  1.00 82.26      A1HN
ATOM   3105  HZ1 LYS   194      73.952   0.931  69.346  1.00  0.00      A1HN
ATOM   3106  HZ2 LYS   194      72.461   0.173  69.730  1.00  0.00      A1HN
ATOM   3107  HZ3 LYS   194      73.355   1.023  70.914  1.00  0.00      A1HN
ATOM   3108  C   LYS   194      76.549  -3.121  75.682  1.00 97.48      A1HN
ATOM   3109  O   LYS   194      77.423  -2.361  76.099  1.00 96.68      A1HN
ATOM   3110  N   GLU   195      75.772  -3.827  76.479  1.00 97.19      A1HN
ATOM   3111  HN  GLU   195      75.019  -4.378  76.123  1.00  0.00      A1HN
ATOM   3112  CA  GLU   195      75.923  -3.798  77.941  1.00 97.19      A1HN
ATOM   3113  HA  GLU   195      76.073  -2.772  78.247  1.00  0.00      A1HN
ATOM   3114  CB  GLU   195      74.655  -4.315  78.630  1.00 96.36      A1HN
ATOM   3115  HB1 GLU   195      74.397  -5.317  78.225  1.00  0.00      A1HN
ATOM   3116  HB2 GLU   195      74.853  -4.419  79.723  1.00  0.00      A1HN
ATOM   3117  CG  GLU   195      73.447  -3.371  78.475  1.00 91.54      A1HN
ATOM   3118  HG1 GLU   195      73.110  -3.331  77.420  1.00  0.00      A1HN
ATOM   3119  HG2 GLU   195      72.604  -3.732  79.099  1.00  0.00      A1HN
ATOM   3120  CD  GLU   195      73.748  -1.930  78.918  1.00 90.25      A1HN
ATOM   3121  OE1 GLU   195      73.386  -0.968  78.206  1.00 83.05      A1HN
ATOM   3122  OE2 GLU   195      74.410  -1.734  79.950  1.00 83.83      A1HN
ATOM   3123  C   GLU   195      77.191  -4.536  78.402  1.00 97.42      A1HN
ATOM   3124  O   GLU   195      77.887  -4.055  79.295  1.00 96.76      A1HN
ATOM   3125  N   MET   196      77.572  -5.628  77.741  1.00 97.90      A1HN
ATOM   3126  HN  MET   196      76.963  -6.016  77.044  1.00  0.00      A1HN
ATOM   3127  CA  MET   196      78.872  -6.272  77.972  1.00 98.12      A1HN
ATOM   3128  HA  MET   196      78.944  -6.534  79.019  1.00  0.00      A1HN
ATOM   3129  CB  MET   196      79.029  -7.529  77.104  1.00 97.81      A1HN
ATOM   3130  HB1 MET   196      78.887  -7.247  76.035  1.00  0.00      A1HN
ATOM   3131  HB2 MET   196      80.068  -7.924  77.210  1.00  0.00      A1HN
ATOM   3132  CG  MET   196      78.057  -8.647  77.456  1.00 95.81      A1HN
ATOM   3133  HG1 MET   196      78.260  -8.996  78.492  1.00  0.00      A1HN
ATOM   3134  HG2 MET   196      77.023  -8.241  77.448  1.00  0.00      A1HN
ATOM   3135  SD  MET   196      78.164 -10.036  76.289  1.00 94.30      A1HN
ATOM   3136  CE  MET   196      76.573 -10.817  76.605  1.00 86.04      A1HN
ATOM   3137  HE1 MET   196      76.071 -11.077  75.647  1.00  0.00      A1HN
ATOM   3138  HE2 MET   196      76.702 -11.749  77.191  1.00  0.00      A1HN
ATOM   3139  HE3 MET   196      75.892 -10.143  77.167  1.00  0.00      A1HN
ATOM   3140  C   MET   196      80.027  -5.310  77.673  1.00 98.18      A1HN
ATOM   3141  O   MET   196      80.956  -5.187  78.473  1.00 97.30      A1HN
ATOM   3142  N   TYR   197      79.941  -4.570  76.570  1.00 98.01      A1HN
ATOM   3143  HN  TYR   197      79.190  -4.721  75.921  1.00  0.00      A1HN
ATOM   3144  CA  TYR   197      80.923  -3.538  76.234  1.00 97.97      A1HN
ATOM   3145  HA  TYR   197      81.899  -4.005  76.208  1.00  0.00      A1HN
ATOM   3146  CB  TYR   197      80.600  -2.953  74.852  1.00 97.89      A1HN
ATOM   3147  HB1 TYR   197      80.647  -3.754  74.082  1.00  0.00      A1HN
ATOM   3148  HB2 TYR   197      79.569  -2.540  74.838  1.00  0.00      A1HN
ATOM   3149  CG  TYR   197      81.553  -1.840  74.443  1.00 97.95      A1HN
ATOM   3150  CD1 TYR   197      81.282  -0.501  74.799  1.00 96.99      A1HN
ATOM   3151  HD1 TYR   197      80.386  -0.257  75.349  1.00  0.00      A1HN
ATOM   3152  CE1 TYR   197      82.188   0.515  74.466  1.00 96.46      A1HN
ATOM   3153  HE1 TYR   197      82.020   1.520  74.810  1.00  0.00      A1HN
ATOM   3154  CZ  TYR   197      83.372   0.198  73.777  1.00 96.87      A1HN
ATOM   3155  OH  TYR   197      84.265   1.188  73.458  1.00 95.77      A1HN
ATOM   3156  HH  TYR   197      85.011   0.767  73.026  1.00  0.00      A1HN
ATOM   3157  CD2 TYR   197      82.736  -2.147  73.753  1.00 97.07      A1HN
ATOM   3158  HD2 TYR   197      82.903  -3.182  73.510  1.00  0.00      A1HN
ATOM   3159  CE2 TYR   197      83.641  -1.133  73.410  1.00 96.46      A1HN
ATOM   3160  HE2 TYR   197      84.550  -1.374  72.881  1.00  0.00      A1HN
ATOM   3161  C   TYR   197      80.984  -2.435  77.292  1.00 97.70      A1HN
ATOM   3162  O   TYR   197      82.073  -2.068  77.738  1.00 96.76      A1HN
ATOM   3163  N   ARG   198      79.819  -1.946  77.750  1.00 97.82      A1HN
ATOM   3164  HN  ARG   198      78.956  -2.279  77.358  1.00  0.00      A1HN
ATOM   3165  CA  ARG   198      79.715  -0.908  78.780  1.00 97.63      A1HN
ATOM   3166  HA  ARG   198      80.187  -0.038  78.382  1.00  0.00      A1HN
ATOM   3167  CB  ARG   198      78.232  -0.606  79.066  1.00 96.72      A1HN
ATOM   3168  HB1 ARG   198      77.696  -0.423  78.109  1.00  0.00      A1HN
ATOM   3169  HB2 ARG   198      77.755  -1.503  79.525  1.00  0.00      A1HN
ATOM   3170  CG  ARG   198      78.045   0.602  79.995  1.00 94.80      A1HN
ATOM   3171  HG1 ARG   198      78.730   0.519  80.869  1.00  0.00      A1HN
ATOM   3172  HG2 ARG   198      78.303   1.528  79.440  1.00  0.00      A1HN
ATOM   3173  CD  ARG   198      76.614   0.698  80.568  1.00 92.83      A1HN
ATOM   3174  HD1 ARG   198      76.383  -0.257  81.101  1.00  0.00      A1HN
ATOM   3175  HD2 ARG   198      76.530   1.521  81.311  1.00  0.00      A1HN
ATOM   3176  NE  ARG   198      75.596   0.859  79.532  1.00 88.91      A1HN
ATOM   3177  HE  ARG   198      75.020   0.026  79.355  1.00  0.00      A1HN
ATOM   3178  CZ  ARG   198      75.217   1.976  78.930  1.00 88.44      A1HN
ATOM   3179  NH1 ARG   198      75.752   3.137  79.201  1.00 79.03      A1HN
ATOM   3180 HH11 ARG   198      75.512   3.875  78.574  1.00  0.00      A1HN
ATOM   3181 HH12 ARG   198      76.583   3.100  79.725  1.00  0.00      A1HN
ATOM   3182  NH2 ARG   198      74.274   1.925  78.040  1.00 82.87      A1HN
ATOM   3183 HH21 ARG   198      73.816   2.762  77.780  1.00  0.00      A1HN
ATOM   3184 HH22 ARG   198      73.824   1.014  77.987  1.00  0.00      A1HN
ATOM   3185  C   ARG   198      80.418  -1.322  80.072  1.00 97.66      A1HN
ATOM   3186  O   ARG   198      81.132  -0.512  80.664  1.00 96.39      A1HN
ATOM   3187  N   LEU   199      80.233  -2.568  80.481  1.00 97.64      A1HN
ATOM   3188  HN  LEU   199      79.614  -3.164  79.963  1.00  0.00      A1HN
ATOM   3189  CA  LEU   199      80.746  -3.126  81.725  1.00 97.56      A1HN
ATOM   3190  HA  LEU   199      80.855  -2.330  82.448  1.00  0.00      A1HN
ATOM   3191  CB  LEU   199      79.720  -4.143  82.255  1.00 96.98      A1HN
ATOM   3192  HB1 LEU   199      79.550  -4.907  81.463  1.00  0.00      A1HN
ATOM   3193  HB2 LEU   199      80.128  -4.656  83.153  1.00  0.00      A1HN
ATOM   3194  CG  LEU   199      78.358  -3.524  82.621  1.00 95.89      A1HN
ATOM   3195  HG  LEU   199      77.970  -2.929  81.760  1.00  0.00      A1HN
ATOM   3196  CD1 LEU   199      77.353  -4.645  82.921  1.00 92.73      A1HN
ATOM   3197 HD11 LEU   199      76.365  -4.212  83.192  1.00  0.00      A1HN
ATOM   3198 HD12 LEU   199      77.214  -5.284  82.022  1.00  0.00      A1HN
ATOM   3199 HD13 LEU   199      77.710  -5.273  83.761  1.00  0.00      A1HN
ATOM   3200  CD2 LEU   199      78.463  -2.628  83.857  1.00 92.26      A1HN
ATOM   3201 HD21 LEU   199      77.471  -2.175  84.051  1.00  0.00      A1HN
ATOM   3202 HD22 LEU   199      78.772  -3.208  84.751  1.00  0.00      A1HN
ATOM   3203 HD23 LEU   199      79.184  -1.800  83.702  1.00  0.00      A1HN
ATOM   3204  C   LEU   199      82.150  -3.743  81.590  1.00 97.41      A1HN
ATOM   3205  O   LEU   199      82.696  -4.220  82.588  1.00 95.64      A1HN
ATOM   3206  N   ASN   200      82.714  -3.721  80.386  1.00 97.35      A1HN
ATOM   3207  HN  ASN   200      82.205  -3.318  79.628  1.00  0.00      A1HN
ATOM   3208  CA  ASN   200      83.998  -4.349  80.074  1.00 97.09      A1HN
ATOM   3209  HA  ASN   200      84.078  -4.327  78.995  1.00  0.00      A1HN
ATOM   3210  CB  ASN   200      85.133  -3.497  80.671  1.00 95.80      A1HN
ATOM   3211  HB1 ASN   200      84.931  -2.428  80.454  1.00  0.00      A1HN
ATOM   3212  HB2 ASN   200      85.152  -3.634  81.773  1.00  0.00      A1HN
ATOM   3213  CG  ASN   200      86.496  -3.836  80.078  1.00 91.57      A1HN
ATOM   3214  OD1 ASN   200      86.632  -4.177  78.921  1.00 81.20      A1HN
ATOM   3215  ND2 ASN   200      87.551  -3.683  80.846  1.00 79.83      A1HN
ATOM   3216 HD21 ASN   200      88.409  -4.007  80.464  1.00  0.00      A1HN
ATOM   3217 HD22 ASN   200      87.418  -3.509  81.816  1.00  0.00      A1HN
ATOM   3218  C   ASN   200      84.050  -5.842  80.453  1.00 97.09      A1HN
ATOM   3219  O   ASN   200      84.989  -6.303  81.103  1.00 94.14      A1HN
ATOM   3220  N   LEU   201      83.010  -6.586  80.085  1.00 97.50      A1HN
ATOM   3221  HN  LEU   201      82.286  -6.162  79.539  1.00  0.00      A1HN
ATOM   3222  CA  LEU   201      82.849  -8.005  80.396  1.00 97.29      A1HN
ATOM   3223  HA  LEU   201      83.518  -8.262  81.207  1.00  0.00      A1HN
ATOM   3224  CB  LEU   201      81.399  -8.277  80.836  1.00 96.58      A1HN
ATOM   3225  HB1 LEU   201      80.723  -8.010  79.994  1.00  0.00      A1HN
ATOM   3226  HB2 LEU   201      81.270  -9.364  81.040  1.00  0.00      A1HN
ATOM   3227  CG  LEU   201      80.947  -7.498  82.092  1.00 95.39      A1HN
ATOM   3228  HG  LEU   201      81.079  -6.414  81.884  1.00  0.00      A1HN
ATOM   3229  CD1 LEU   201      79.479  -7.796  82.371  1.00 92.39      A1HN
ATOM   3230 HD11 LEU   201      79.065  -7.035  83.066  1.00  0.00      A1HN
ATOM   3231 HD12 LEU   201      78.882  -7.778  81.435  1.00  0.00      A1HN
ATOM   3232 HD13 LEU   201      79.383  -8.778  82.864  1.00  0.00      A1HN
ATOM   3233  CD2 LEU   201      81.765  -7.865  83.335  1.00 92.20      A1HN
ATOM   3234 HD21 LEU   201      81.367  -7.339  84.227  1.00  0.00      A1HN
ATOM   3235 HD22 LEU   201      81.734  -8.960  83.505  1.00  0.00      A1HN
ATOM   3236 HD23 LEU   201      82.826  -7.554  83.205  1.00  0.00      A1HN
ATOM   3237  C   LEU   201      83.252  -8.892  79.212  1.00 97.17      A1HN
ATOM   3238  O   LEU   201      83.223  -8.468  78.059  1.00 95.11      A1HN
ATOM   3239  N   SER   202      83.571 -10.149  79.511  1.00 96.51      A1HN
ATOM   3240  HN  SER   202      83.630 -10.439  80.464  1.00  0.00      A1HN
ATOM   3241  CA  SER   202      83.771 -11.187  78.502  1.00 96.28      A1HN
ATOM   3242  HA  SER   202      84.211 -10.749  77.616  1.00  0.00      A1HN
ATOM   3243  CB  SER   202      84.725 -12.258  79.041  1.00 93.78      A1HN
ATOM   3244  HB1 SER   202      85.745 -11.821  79.146  1.00  0.00      A1HN
ATOM   3245  HB2 SER   202      84.390 -12.580  80.053  1.00  0.00      A1HN
ATOM   3246  OG  SER   202      84.754 -13.374  78.168  1.00 83.07      A1HN
ATOM   3247  HG1 SER   202      85.489 -13.945  78.436  1.00  0.00      A1HN
ATOM   3248  C   SER   202      82.433 -11.817  78.101  1.00 96.77      A1HN
ATOM   3249  O   SER   202      81.615 -12.144  78.953  1.00 94.73      A1HN
ATOM   3250  N   GLN   203      82.229 -12.011  76.797  1.00 95.94      A1HN
ATOM   3251  HN  GLN   203      82.929 -11.757  76.138  1.00  0.00      A1HN
ATOM   3252  CA  GLN   203      81.036 -12.689  76.288  1.00 96.01      A1HN
ATOM   3253  HA  GLN   203      80.166 -12.191  76.694  1.00  0.00      A1HN
ATOM   3254  CB  GLN   203      81.017 -12.584  74.757  1.00 94.04      A1HN
ATOM   3255  HB1 GLN   203      81.153 -11.515  74.477  1.00  0.00      A1HN
ATOM   3256  HB2 GLN   203      81.868 -13.160  74.324  1.00  0.00      A1HN
ATOM   3257  CG  GLN   203      79.688 -13.091  74.172  1.00 91.21      A1HN
ATOM   3258  HG1 GLN   203      79.580 -14.179  74.375  1.00  0.00      A1HN
ATOM   3259  HG2 GLN   203      78.842 -12.557  74.654  1.00  0.00      A1HN
ATOM   3260  CD  GLN   203      79.572 -12.891  72.658  1.00 92.10      A1HN
ATOM   3261  OE1 GLN   203      80.477 -12.445  71.961  1.00 85.89      A1HN
ATOM   3262  NE2 GLN   203      78.439 -13.212  72.089  1.00 83.43      A1HN
ATOM   3263 HE21 GLN   203      78.360 -13.046  71.108  1.00  0.00      A1HN
ATOM   3264 HE22 GLN   203      77.644 -13.410  72.652  1.00  0.00      A1HN
ATOM   3265  C   GLN   203      80.974 -14.147  76.764  1.00 96.41      A1HN
ATOM   3266  O   GLN   203      79.892 -14.632  77.100  1.00 95.03      A1HN
ATOM   3267  N   ASP   204      82.112 -14.826  76.840  1.00 96.01      A1HN
ATOM   3268  HN  ASP   204      82.981 -14.442  76.537  1.00  0.00      A1HN
ATOM   3269  CA  ASP   204      82.181 -16.225  77.260  1.00 95.92      A1HN
ATOM   3270  HA  ASP   204      81.425 -16.785  76.724  1.00  0.00      A1HN
ATOM   3271  CB  ASP   204      83.563 -16.810  76.926  1.00 94.45      A1HN
ATOM   3272  HB1 ASP   204      84.373 -16.212  77.388  1.00  0.00      A1HN
ATOM   3273  HB2 ASP   204      83.639 -17.854  77.295  1.00  0.00      A1HN
ATOM   3274  CG  ASP   204      83.837 -16.878  75.424  1.00 87.71      A1HN
ATOM   3275  OD1 ASP   204      82.876 -17.101  74.656  1.00 78.93      A1HN
ATOM   3276  OD2 ASP   204      85.015 -16.685  75.048  1.00 80.05      A1HN
ATOM   3277  C   ASP   204      81.880 -16.395  78.756  1.00 96.50      A1HN
ATOM   3278  O   ASP   204      81.168 -17.314  79.137  1.00 95.06      A1HN
ATOM   3279  N   GLU   205      82.333 -15.458  79.599  1.00 96.67      A1HN
ATOM   3280  HN  GLU   205      82.916 -14.723  79.260  1.00  0.00      A1HN
ATOM   3281  CA  GLU   205      81.974 -15.470  81.021  1.00 96.57      A1HN
ATOM   3282  HA  GLU   205      82.242 -16.428  81.447  1.00  0.00      A1HN
ATOM   3283  CB  GLU   205      82.688 -14.344  81.773  1.00 94.85      A1HN
ATOM   3284  HB1 GLU   205      82.563 -13.385  81.220  1.00  0.00      A1HN
ATOM   3285  HB2 GLU   205      82.203 -14.216  82.766  1.00  0.00      A1HN
ATOM   3286  CG  GLU   205      84.169 -14.599  82.052  1.00 84.60      A1HN
ATOM   3287  HG1 GLU   205      84.302 -15.536  82.631  1.00  0.00      A1HN
ATOM   3288  HG2 GLU   205      84.764 -14.674  81.122  1.00  0.00      A1HN
ATOM   3289  CD  GLU   205      84.774 -13.465  82.902  1.00 81.13      A1HN
ATOM   3290  OE1 GLU   205      85.909 -13.654  83.387  1.00 74.53      A1HN
ATOM   3291  OE2 GLU   205      84.095 -12.424  83.096  1.00 76.07      A1HN
ATOM   3292  C   GLU   205      80.470 -15.291  81.236  1.00 97.14      A1HN
ATOM   3293  O   GLU   205      79.883 -15.978  82.066  1.00 95.73      A1HN
ATOM   3294  N   ILE   206      79.843 -14.371  80.511  1.00 97.32      A1HN
ATOM   3295  HN  ILE   206      80.362 -13.795  79.879  1.00  0.00      A1HN
ATOM   3296  CA  ILE   206      78.400 -14.159  80.599  1.00 97.54      A1HN
ATOM   3297  HA  ILE   206      78.130 -14.057  81.641  1.00  0.00      A1HN
ATOM   3298  CB  ILE   206      77.973 -12.892  79.831  1.00 96.96      A1HN
ATOM   3299  HB  ILE   206      78.351 -12.986  78.784  1.00  0.00      A1HN
ATOM   3300  CG2 ILE   206      76.443 -12.744  79.768  1.00 94.73      A1HN
ATOM   3301 HG21 ILE   206      76.163 -11.754  79.353  1.00  0.00      A1HN
ATOM   3302 HG22 ILE   206      75.985 -13.533  79.134  1.00  0.00      A1HN
ATOM   3303 HG23 ILE   206      76.009 -12.825  80.783  1.00  0.00      A1HN
ATOM   3304  CG1 ILE   206      78.591 -11.605  80.422  1.00 94.26      A1HN
ATOM   3305 HG11 ILE   206      79.699 -11.682  80.359  1.00  0.00      A1HN
ATOM   3306 HG12 ILE   206      78.292 -10.744  79.785  1.00  0.00      A1HN
ATOM   3307  CD1 ILE   206      78.218 -11.300  81.879  1.00 86.81      A1HN
ATOM   3308  HD1 ILE   206      78.836 -10.474  82.259  1.00  0.00      A1HN
ATOM   3309  HD2 ILE   206      77.146 -11.024  81.971  1.00  0.00      A1HN
ATOM   3310  HD3 ILE   206      78.414 -12.172  82.540  1.00  0.00      A1HN
ATOM   3311  C   ILE   206      77.646 -15.399  80.106  1.00 97.74      A1HN
ATOM   3312  O   ILE   206      76.671 -15.804  80.717  1.00 97.11      A1HN
ATOM   3313  N   LYS   207      78.123 -16.011  79.022  1.00 97.38      A1HN
ATOM   3314  HN  LYS   207      78.916 -15.639  78.535  1.00  0.00      A1HN
ATOM   3315  CA  LYS   207      77.547 -17.247  78.503  1.00 97.21      A1HN
ATOM   3316  HA  LYS   207      76.503 -17.093  78.342  1.00  0.00      A1HN
ATOM   3317  CB  LYS   207      78.281 -17.647  77.222  1.00 96.42      A1HN
ATOM   3318  HB1 LYS   207      78.271 -16.796  76.507  1.00  0.00      A1HN
ATOM   3319  HB2 LYS   207      79.346 -17.873  77.456  1.00  0.00      A1HN
ATOM   3320  CG  LYS   207      77.619 -18.875  76.583  1.00 92.12      A1HN
ATOM   3321  HG1 LYS   207      77.555 -19.696  77.340  1.00  0.00      A1HN
ATOM   3322  HG2 LYS   207      76.577 -18.634  76.277  1.00  0.00      A1HN
ATOM   3323  CD  LYS   207      78.436 -19.381  75.403  1.00 87.59      A1HN
ATOM   3324  HD1 LYS   207      78.419 -18.647  74.570  1.00  0.00      A1HN
ATOM   3325  HD2 LYS   207      79.492 -19.508  75.741  1.00  0.00      A1HN
ATOM   3326  CE  LYS   207      77.833 -20.724  75.006  1.00 78.88      A1HN
ATOM   3327  HE1 LYS   207      77.847 -21.311  75.947  1.00  0.00      A1HN
ATOM   3328  HE2 LYS   207      76.805 -20.665  74.601  1.00  0.00      A1HN
ATOM   3329  NZ  LYS   207      78.716 -21.486  74.088  1.00 70.80      A1HN
ATOM   3330  HZ1 LYS   207      78.323 -22.450  74.034  1.00  0.00      A1HN
ATOM   3331  HZ2 LYS   207      78.775 -21.037  73.159  1.00  0.00      A1HN
ATOM   3332  HZ3 LYS   207      79.654 -21.532  74.539  1.00  0.00      A1HN
ATOM   3333  C   LYS   207      77.588 -18.357  79.550  1.00 97.49      A1HN
ATOM   3334  O   LYS   207      76.545 -18.951  79.819  1.00 96.77      A1HN
ATOM   3335  N   GLN   208      78.739 -18.575  80.163  1.00 97.49      A1HN
ATOM   3336  HN  GLN   208      79.565 -18.071  79.905  1.00  0.00      A1HN
ATOM   3337  CA  GLN   208      78.901 -19.600  81.186  1.00 97.34      A1HN
ATOM   3338  HA  GLN   208      78.588 -20.546  80.760  1.00  0.00      A1HN
ATOM   3339  CB  GLN   208      80.384 -19.670  81.600  1.00 96.36      A1HN
ATOM   3340  HB1 GLN   208      81.003 -19.745  80.676  1.00  0.00      A1HN
ATOM   3341  HB2 GLN   208      80.671 -18.729  82.120  1.00  0.00      A1HN
ATOM   3342  CG  GLN   208      80.677 -20.877  82.495  1.00 87.32      A1HN
ATOM   3343  HG1 GLN   208      81.746 -20.881  82.791  1.00  0.00      A1HN
ATOM   3344  HG2 GLN   208      80.061 -20.840  83.421  1.00  0.00      A1HN
ATOM   3345  CD  GLN   208      80.409 -22.204  81.767  1.00 80.62      A1HN
ATOM   3346  OE1 GLN   208      80.884 -22.426  80.669  1.00 72.90      A1HN
ATOM   3347  NE2 GLN   208      79.623 -23.086  82.333  1.00 67.18      A1HN
ATOM   3348 HE21 GLN   208      79.311 -23.828  81.752  1.00  0.00      A1HN
ATOM   3349 HE22 GLN   208      79.115 -22.845  83.168  1.00  0.00      A1HN
ATOM   3350  C   GLN   208      77.995 -19.339  82.390  1.00 97.54      A1HN
ATOM   3351  O   GLN   208      77.269 -20.227  82.825  1.00 96.42      A1HN
ATOM   3352  N   GLU   209      77.963 -18.106  82.875  1.00 97.51      A1HN
ATOM   3353  HN  GLU   209      78.561 -17.396  82.506  1.00  0.00      A1HN
ATOM   3354  CA  GLU   209      77.122 -17.738  84.018  1.00 97.59      A1HN
ATOM   3355  HA  GLU   209      77.352 -18.420  84.830  1.00  0.00      A1HN
ATOM   3356  CB  GLU   209      77.466 -16.306  84.454  1.00 96.46      A1HN
ATOM   3357  HB1 GLU   209      78.574 -16.243  84.554  1.00  0.00      A1HN
ATOM   3358  HB2 GLU   209      77.163 -15.581  83.669  1.00  0.00      A1HN
ATOM   3359  CG  GLU   209      76.840 -15.927  85.809  1.00 90.39      A1HN
ATOM   3360  HG1 GLU   209      75.736 -15.873  85.727  1.00  0.00      A1HN
ATOM   3361  HG2 GLU   209      77.097 -16.689  86.573  1.00  0.00      A1HN
ATOM   3362  CD  GLU   209      77.324 -14.567  86.353  1.00 89.81      A1HN
ATOM   3363  OE1 GLU   209      76.844 -14.160  87.440  1.00 83.55      A1HN
ATOM   3364  OE2 GLU   209      78.189 -13.907  85.740  1.00 84.56      A1HN
ATOM   3365  C   GLU   209      75.623 -17.910  83.717  1.00 97.80      A1HN
ATOM   3366  O   GLU   209      74.862 -18.285  84.601  1.00 96.69      A1HN
ATOM   3367  N   VAL   210      75.184 -17.668  82.484  1.00 98.08      A1HN
ATOM   3368  HN  VAL   210      75.829 -17.323  81.803  1.00  0.00      A1HN
ATOM   3369  CA  VAL   210      73.804 -17.923  82.056  1.00 98.01      A1HN
ATOM   3370  HA  VAL   210      73.137 -17.534  82.813  1.00  0.00      A1HN
ATOM   3371  CB  VAL   210      73.500 -17.218  80.720  1.00 97.56      A1HN
ATOM   3372  HB  VAL   210      74.328 -17.454  80.010  1.00  0.00      A1HN
ATOM   3373  CG1 VAL   210      72.167 -17.637  80.104  1.00 95.25      A1HN
ATOM   3374 HG11 VAL   210      71.966 -17.044  79.186  1.00  0.00      A1HN
ATOM   3375 HG12 VAL   210      72.174 -18.712  79.821  1.00  0.00      A1HN
ATOM   3376 HG13 VAL   210      71.337 -17.469  80.819  1.00  0.00      A1HN
ATOM   3377  CG2 VAL   210      73.426 -15.693  80.928  1.00 95.57      A1HN
ATOM   3378 HG21 VAL   210      73.331 -15.175  79.953  1.00  0.00      A1HN
ATOM   3379 HG22 VAL   210      72.559 -15.428  81.569  1.00  0.00      A1HN
ATOM   3380 HG23 VAL   210      74.347 -15.321  81.426  1.00  0.00      A1HN
ATOM   3381  C   VAL   210      73.522 -19.427  81.972  1.00 98.15      A1HN
ATOM   3382  O   VAL   210      72.480 -19.863  82.455  1.00 97.48      A1HN
ATOM   3383  N   GLU   211      74.431 -20.207  81.414  1.00 97.83      A1HN
ATOM   3384  HN  GLU   211      75.297 -19.830  81.073  1.00  0.00      A1HN
ATOM   3385  CA  GLU   211      74.281 -21.667  81.304  1.00 97.69      A1HN
ATOM   3386  HA  GLU   211      73.371 -21.872  80.772  1.00  0.00      A1HN
ATOM   3387  CB  GLU   211      75.438 -22.265  80.479  1.00 96.55      A1HN
ATOM   3388  HB1 GLU   211      76.406 -21.843  80.834  1.00  0.00      A1HN
ATOM   3389  HB2 GLU   211      75.491 -23.367  80.635  1.00  0.00      A1HN
ATOM   3390  CG  GLU   211      75.264 -22.007  78.973  1.00 91.23      A1HN
ATOM   3391  HG1 GLU   211      74.320 -22.464  78.617  1.00  0.00      A1HN
ATOM   3392  HG2 GLU   211      75.225 -20.916  78.780  1.00  0.00      A1HN
ATOM   3393  CD  GLU   211      76.392 -22.565  78.076  1.00 89.28      A1HN
ATOM   3394  OE1 GLU   211      76.255 -22.442  76.836  1.00 82.71      A1HN
ATOM   3395  OE2 GLU   211      77.398 -23.089  78.584  1.00 83.49      A1HN
ATOM   3396  C   GLU   211      74.149 -22.343  82.678  1.00 97.75      A1HN
ATOM   3397  O   GLU   211      73.352 -23.268  82.819  1.00 96.56      A1HN
ATOM   3398  N   ASP   212      74.804 -21.823  83.711  1.00 97.88      A1HN
ATOM   3399  HN  ASP   212      75.538 -21.153  83.562  1.00  0.00      A1HN
ATOM   3400  CA  ASP   212      74.701 -22.326  85.084  1.00 97.61      A1HN
ATOM   3401  HA  ASP   212      74.956 -23.378  85.079  1.00  0.00      A1HN
ATOM   3402  CB  ASP   212      75.697 -21.574  85.986  1.00 96.54      A1HN
ATOM   3403  HB1 ASP   212      75.550 -20.479  85.877  1.00  0.00      A1HN
ATOM   3404  HB2 ASP   212      75.547 -21.846  87.050  1.00  0.00      A1HN
ATOM   3405  CG  ASP   212      77.178 -21.853  85.694  1.00 92.49      A1HN
ATOM   3406  OD1 ASP   212      77.496 -22.857  85.020  1.00 87.27      A1HN
ATOM   3407  OD2 ASP   212      78.007 -21.068  86.213  1.00 87.36      A1HN
ATOM   3408  C   ASP   212      73.282 -22.213  85.690  1.00 97.86      A1HN
ATOM   3409  O   ASP   212      72.948 -22.921  86.637  1.00 96.37      A1HN
ATOM   3410  N   TYR   213      72.419 -21.339  85.147  1.00 97.93      A1HN
ATOM   3411  HN  TYR   213      72.746 -20.751  84.406  1.00  0.00      A1HN
ATOM   3412  CA  TYR   213      71.022 -21.203  85.594  1.00 97.91      A1HN
ATOM   3413  HA  TYR   213      70.960 -21.461  86.644  1.00  0.00      A1HN
ATOM   3414  CB  TYR   213      70.545 -19.760  85.415  1.00 97.58      A1HN
ATOM   3415  HB1 TYR   213      70.856 -19.392  84.414  1.00  0.00      A1HN
ATOM   3416  HB2 TYR   213      69.435 -19.718  85.462  1.00  0.00      A1HN
ATOM   3417  CG  TYR   213      71.058 -18.776  86.444  1.00 97.56      A1HN
ATOM   3418  CD1 TYR   213      70.206 -18.272  87.453  1.00 95.63      A1HN
ATOM   3419  HD1 TYR   213      69.184 -18.611  87.482  1.00  0.00      A1HN
ATOM   3420  CE1 TYR   213      70.664 -17.340  88.383  1.00 94.67      A1HN
ATOM   3421  HE1 TYR   213      70.009 -16.928  89.134  1.00  0.00      A1HN
ATOM   3422  CZ  TYR   213      71.999 -16.892  88.318  1.00 95.52      A1HN
ATOM   3423  OH  TYR   213      72.471 -15.968  89.224  1.00 93.87      A1HN
ATOM   3424  HH  TYR   213      73.132 -15.432  88.769  1.00  0.00      A1HN
ATOM   3425  CD2 TYR   213      72.387 -18.318  86.394  1.00 95.82      A1HN
ATOM   3426  HD2 TYR   213      73.014 -18.749  85.648  1.00  0.00      A1HN
ATOM   3427  CE2 TYR   213      72.864 -17.382  87.331  1.00 94.88      A1HN
ATOM   3428  HE2 TYR   213      73.893 -17.056  87.272  1.00  0.00      A1HN
ATOM   3429  C   TYR   213      70.060 -22.161  84.875  1.00 97.99      A1HN
ATOM   3430  O   TYR   213      68.996 -22.462  85.408  1.00 96.63      A1HN
ATOM   3431  N   LEU   214      70.409 -22.650  83.686  1.00 98.05      A1HN
ATOM   3432  HN  LEU   214      71.328 -22.463  83.333  1.00  0.00      A1HN
ATOM   3433  CA  LEU   214      69.503 -23.431  82.844  1.00 98.14      A1HN
ATOM   3434  HA  LEU   214      68.622 -22.826  82.676  1.00  0.00      A1HN
ATOM   3435  CB  LEU   214      70.154 -23.740  81.481  1.00 97.73      A1HN
ATOM   3436  HB1 LEU   214      71.040 -24.395  81.639  1.00  0.00      A1HN
ATOM   3437  HB2 LEU   214      69.427 -24.305  80.854  1.00  0.00      A1HN
ATOM   3438  CG  LEU   214      70.623 -22.518  80.679  1.00 96.86      A1HN
ATOM   3439  HG  LEU   214      71.402 -21.978  81.265  1.00  0.00      A1HN
ATOM   3440  CD1 LEU   214      71.216 -22.982  79.352  1.00 95.21      A1HN
ATOM   3441 HD11 LEU   214      71.570 -22.111  78.759  1.00  0.00      A1HN
ATOM   3442 HD12 LEU   214      72.085 -23.652  79.530  1.00  0.00      A1HN
ATOM   3443 HD13 LEU   214      70.461 -23.533  78.753  1.00  0.00      A1HN
ATOM   3444  CD2 LEU   214      69.487 -21.534  80.380  1.00 94.88      A1HN
ATOM   3445 HD21 LEU   214      69.864 -20.705  79.744  1.00  0.00      A1HN
ATOM   3446 HD22 LEU   214      68.654 -22.033  79.848  1.00  0.00      A1HN
ATOM   3447 HD23 LEU   214      69.093 -21.087  81.318  1.00  0.00      A1HN
ATOM   3448  C   LEU   214      68.989 -24.730  83.508  1.00 98.09      A1HN
ATOM   3449  O   LEU   214      67.801 -25.022  83.355  1.00 97.15      A1HN
ATOM   3450  N   PRO   215      69.785 -25.458  84.310  1.00 98.05      A1HN
ATOM   3451  CD  PRO   215      71.224 -25.355  84.490  1.00 97.32      A1HN
ATOM   3452  HD1 PRO   215      71.753 -25.080  83.551  1.00  0.00      A1HN
ATOM   3453  HD2 PRO   215      71.437 -24.591  85.274  1.00  0.00      A1HN
ATOM   3454  CA  PRO   215      69.273 -26.623  85.034  1.00 97.81      A1HN
ATOM   3455  HA  PRO   215      68.884 -27.316  84.302  1.00  0.00      A1HN
ATOM   3456  CB  PRO   215      70.469 -27.186  85.807  1.00 97.04      A1HN
ATOM   3457  HB1 PRO   215      70.420 -28.289  85.911  1.00  0.00      A1HN
ATOM   3458  HB2 PRO   215      70.539 -26.726  86.820  1.00  0.00      A1HN
ATOM   3459  CG  PRO   215      71.670 -26.719  84.989  1.00 94.60      A1HN
ATOM   3460  HG1 PRO   215      71.831 -27.397  84.122  1.00  0.00      A1HN
ATOM   3461  HG2 PRO   215      72.603 -26.657  85.589  1.00  0.00      A1HN
ATOM   3462  C   PRO   215      68.110 -26.283  85.972  1.00 97.74      A1HN
ATOM   3463  O   PRO   215      67.174 -27.072  86.107  1.00 96.55      A1HN
ATOM   3464  N   SER   216      68.113 -25.112  86.586  1.00 97.97      A1HN
ATOM   3465  HN  SER   216      68.888 -24.487  86.491  1.00  0.00      A1HN
ATOM   3466  CA  SER   216      67.022 -24.649  87.445  1.00 97.86      A1HN
ATOM   3467  HA  SER   216      66.778 -25.437  88.143  1.00  0.00      A1HN
ATOM   3468  CB  SER   216      67.448 -23.419  88.246  1.00 96.82      A1HN
ATOM   3469  HB1 SER   216      67.763 -22.608  87.550  1.00  0.00      A1HN
ATOM   3470  HB2 SER   216      66.606 -23.037  88.859  1.00  0.00      A1HN
ATOM   3471  OG  SER   216      68.535 -23.750  89.093  1.00 86.30      A1HN
ATOM   3472  HG1 SER   216      68.896 -22.934  89.479  1.00  0.00      A1HN
ATOM   3473  C   SER   216      65.748 -24.340  86.659  1.00 97.89      A1HN
ATOM   3474  O   SER   216      64.652 -24.537  87.175  1.00 96.61      A1HN
ATOM   3475  N   PHE   217      65.865 -23.919  85.399  1.00 98.07      A1HN
ATOM   3476  HN  PHE   217      66.774 -23.785  85.004  1.00  0.00      A1HN
ATOM   3477  CA  PHE   217      64.718 -23.729  84.513  1.00 98.06      A1HN
ATOM   3478  HA  PHE   217      63.970 -23.137  85.024  1.00  0.00      A1HN
ATOM   3479  CB  PHE   217      65.140 -23.028  83.209  1.00 97.90      A1HN
ATOM   3480  HB1 PHE   217      65.996 -23.562  82.749  1.00  0.00      A1HN
ATOM   3481  HB2 PHE   217      64.291 -23.086  82.494  1.00  0.00      A1HN
ATOM   3482  CG  PHE   217      65.525 -21.567  83.272  1.00 98.14      A1HN
ATOM   3483  CD1 PHE   217      66.119 -20.988  84.400  1.00 96.30      A1HN
ATOM   3484  HD1 PHE   217      66.347 -21.541  85.294  1.00  0.00      A1HN
ATOM   3485  CE1 PHE   217      66.492 -19.641  84.396  1.00 96.02      A1HN
ATOM   3486  HE1 PHE   217      67.064 -19.254  85.218  1.00  0.00      A1HN
ATOM   3487  CZ  PHE   217      66.275 -18.848  83.250  1.00 96.92      A1HN
ATOM   3488  HZ  PHE   217      66.591 -17.816  83.230  1.00  0.00      A1HN
ATOM   3489  CD2 PHE   217      65.311 -20.775  82.129  1.00 96.60      A1HN
ATOM   3490  HD2 PHE   217      64.866 -21.211  81.247  1.00  0.00      A1HN
ATOM   3491  CE2 PHE   217      65.685 -19.421  82.123  1.00 96.11      A1HN
ATOM   3492  HE2 PHE   217      65.541 -18.829  81.233  1.00  0.00      A1HN
ATOM   3493  C   PHE   217      64.065 -25.080  84.189  1.00 97.73      A1HN
ATOM   3494  O   PHE   217      62.845 -25.219  84.308  1.00 96.11      A1HN
ATOM   3495  N   CYS   218      64.869 -26.094  83.847  1.00 97.49      A1HN
ATOM   3496  HN  CYS   218      65.850 -25.929  83.728  1.00  0.00      A1HN
ATOM   3497  CA  CYS   218      64.397 -27.451  83.611  1.00 96.84      A1HN
ATOM   3498  HA  CYS   218      63.656 -27.431  82.822  1.00  0.00      A1HN
ATOM   3499  CB  CYS   218      65.566 -28.362  83.219  1.00 95.64      A1HN
ATOM   3500  HB1 CYS   218      66.336 -28.344  84.022  1.00  0.00      A1HN
ATOM   3501  HB2 CYS   218      65.197 -29.409  83.129  1.00  0.00      A1HN
ATOM   3502  SG  CYS   218      66.293 -27.852  81.649  1.00 87.04      A1HN
ATOM   3503  HG1 CYS   218      67.174 -28.837  81.558  1.00  0.00      A1HN
ATOM   3504  C   CYS   218      63.711 -28.030  84.859  1.00 96.53      A1HN
ATOM   3505  O   CYS   218      62.636 -28.605  84.746  1.00 94.59      A1HN
ATOM   3506  N   LYS   219      64.299 -27.819  86.025  1.00 96.77      A1HN
ATOM   3507  HN  LYS   219      65.190 -27.365  86.060  1.00  0.00      A1HN
ATOM   3508  CA  LYS   219      63.726 -28.254  87.300  1.00 96.32      A1HN
ATOM   3509  HA  LYS   219      63.566 -29.323  87.258  1.00  0.00      A1HN
ATOM   3510  CB  LYS   219      64.695 -27.924  88.438  1.00 95.34      A1HN
ATOM   3511  HB1 LYS   219      65.678 -28.404  88.236  1.00  0.00      A1HN
ATOM   3512  HB2 LYS   219      64.855 -26.824  88.475  1.00  0.00      A1HN
ATOM   3513  CG  LYS   219      64.143 -28.408  89.789  1.00 90.46      A1HN
ATOM   3514  HG1 LYS   219      63.101 -28.029  89.933  1.00  0.00      A1HN
ATOM   3515  HG2 LYS   219      64.073 -29.520  89.790  1.00  0.00      A1HN
ATOM   3516  CD  LYS   219      64.991 -27.909  90.957  1.00 84.44      A1HN
ATOM   3517  HD1 LYS   219      66.003 -28.366  90.921  1.00  0.00      A1HN
ATOM   3518  HD2 LYS   219      65.098 -26.803  90.855  1.00  0.00      A1HN
ATOM   3519  CE  LYS   219      64.261 -28.247  92.250  1.00 76.86      A1HN
ATOM   3520  HE1 LYS   219      63.200 -27.907  92.176  1.00  0.00      A1HN
ATOM   3521  HE2 LYS   219      64.259 -29.344  92.429  1.00  0.00      A1HN
ATOM   3522  NZ  LYS   219      64.864 -27.570  93.420  1.00 68.76      A1HN
ATOM   3523  HZ1 LYS   219      64.248 -27.681  94.249  1.00  0.00      A1HN
ATOM   3524  HZ2 LYS   219      65.812 -27.939  93.611  1.00  0.00      A1HN
ATOM   3525  HZ3 LYS   219      64.937 -26.550  93.196  1.00  0.00      A1HN
ATOM   3526  C   LYS   219      62.355 -27.623  87.520  1.00 96.31      A1HN
ATOM   3527  O   LYS   219      61.390 -28.337  87.750  1.00 94.88      A1HN
ATOM   3528  N   TRP   220      62.239 -26.304  87.406  1.00 96.99      A1HN
ATOM   3529  HN  TRP   220      63.042 -25.745  87.201  1.00  0.00      A1HN
ATOM   3530  CA  TRP   220      60.974 -25.599  87.585  1.00 97.17      A1HN
ATOM   3531  HA  TRP   220      60.602 -25.830  88.576  1.00  0.00      A1HN
ATOM   3532  CB  TRP   220      61.201 -24.095  87.461  1.00 97.08      A1HN
ATOM   3533  HB1 TRP   220      61.887 -23.770  88.274  1.00  0.00      A1HN
ATOM   3534  HB2 TRP   220      61.695 -23.878  86.488  1.00  0.00      A1HN
ATOM   3535  CG  TRP   220      59.935 -23.304  87.536  1.00 97.29      A1HN
ATOM   3536  CD1 TRP   220      59.318 -22.924  88.675  1.00 95.86      A1HN
ATOM   3537  HD1 TRP   220      59.683 -23.138  89.672  1.00  0.00      A1HN
ATOM   3538  NE1 TRP   220      58.137 -22.275  88.368  1.00 96.04      A1HN
ATOM   3539  HE1 TRP   220      57.465 -22.001  89.022  1.00  0.00      A1HN
ATOM   3540  CE2 TRP   220      57.936 -22.227  87.012  1.00 96.68      A1HN
ATOM   3541  CD2 TRP   220      59.059 -22.866  86.443  1.00 97.06      A1HN
ATOM   3542  CE3 TRP   220      59.134 -22.976  85.042  1.00 96.57      A1HN
ATOM   3543  HE3 TRP   220      59.975 -23.459  84.569  1.00  0.00      A1HN
ATOM   3544  CZ3 TRP   220      58.101 -22.449  84.246  1.00 95.01      A1HN
ATOM   3545  HZ3 TRP   220      58.157 -22.546  83.172  1.00  0.00      A1HN
ATOM   3546  CZ2 TRP   220      56.889 -21.702  86.212  1.00 96.06      A1HN
ATOM   3547  HZ2 TRP   220      56.058 -21.190  86.663  1.00  0.00      A1HN
ATOM   3548  CH2 TRP   220      56.995 -21.824  84.825  1.00 95.09      A1HN
ATOM   3549  HH2 TRP   220      56.212 -21.434  84.190  1.00  0.00      A1HN
ATOM   3550  C   TRP   220      59.899 -26.077  86.601  1.00 97.03      A1HN
ATOM   3551  O   TRP   220      58.784 -26.390  87.018  1.00 96.09      A1HN
ATOM   3552  N   ALA   221      60.237 -26.195  85.325  1.00 96.83      A1HN
ATOM   3553  HN  ALA   221      61.165 -25.962  85.029  1.00  0.00      A1HN
ATOM   3554  CA  ALA   221      59.299 -26.677  84.313  1.00 96.43      A1HN
ATOM   3555  HA  ALA   221      58.415 -26.053  84.345  1.00  0.00      A1HN
ATOM   3556  CB  ALA   221      59.963 -26.559  82.947  1.00 95.97      A1HN
ATOM   3557  HB1 ALA   221      60.272 -25.504  82.784  1.00  0.00      A1HN
ATOM   3558  HB2 ALA   221      60.872 -27.197  82.895  1.00  0.00      A1HN
ATOM   3559  HB3 ALA   221      59.263 -26.853  82.137  1.00  0.00      A1HN
ATOM   3560  C   ALA   221      58.836 -28.118  84.598  1.00 96.04      A1HN
ATOM   3561  O   ALA   221      57.652 -28.416  84.487  1.00 94.43      A1HN
ATOM   3562  N   GLY   222      59.743 -28.972  85.018  1.00 95.56      A1HN
ATOM   3563  HN  GLY   222      60.698 -28.679  85.123  1.00  0.00      A1HN
ATOM   3564  CA  GLY   222      59.424 -30.340  85.419  1.00 94.66      A1HN
ATOM   3565  HA1 GLY   222      60.355 -30.831  85.661  1.00  0.00      A1HN
ATOM   3566  HA2 GLY   222      58.878 -30.818  84.618  1.00  0.00      A1HN
ATOM   3567  C   GLY   222      58.548 -30.418  86.669  1.00 94.69      A1HN
ATOM   3568  O   GLY   222      57.730 -31.329  86.784  1.00 92.06      A1HN
ATOM   3569  N   ASP   223      58.672 -29.469  87.591  1.00 94.92      A1HN
ATOM   3570  HN  ASP   223      59.426 -28.810  87.530  1.00  0.00      A1HN
ATOM   3571  CA  ASP   223      57.887 -29.441  88.827  1.00 94.43      A1HN
ATOM   3572  HA  ASP   223      57.769 -30.450  89.179  1.00  0.00      A1HN
ATOM   3573  CB  ASP   223      58.651 -28.659  89.909  1.00 93.00      A1HN
ATOM   3574  HB1 ASP   223      59.009 -27.697  89.486  1.00  0.00      A1HN
ATOM   3575  HB2 ASP   223      58.003 -28.433  90.776  1.00  0.00      A1HN
ATOM   3576  CG  ASP   223      59.880 -29.381  90.472  1.00 90.49      A1HN
ATOM   3577  OD1 ASP   223      59.987 -30.615  90.307  1.00 85.79      A1HN
ATOM   3578  OD2 ASP   223      60.705 -28.697  91.132  1.00 85.87      A1HN
ATOM   3579  C   ASP   223      56.475 -28.880  88.608  1.00 94.57      A1HN
ATOM   3580  O   ASP   223      55.513 -29.452  89.112  1.00 91.53      A1HN
ATOM   3581  N   PHE   224      56.330 -27.810  87.828  1.00 95.46      A1HN
ATOM   3582  HN  PHE   224      57.161 -27.407  87.431  1.00  0.00      A1HN
ATOM   3583  CA  PHE   224      55.096 -27.023  87.738  1.00 95.57      A1HN
ATOM   3584  HA  PHE   224      54.396 -27.370  88.486  1.00  0.00      A1HN
ATOM   3585  CB  PHE   224      55.412 -25.558  88.054  1.00 95.09      A1HN
ATOM   3586  HB1 PHE   224      56.221 -25.190  87.383  1.00  0.00      A1HN
ATOM   3587  HB2 PHE   224      54.515 -24.922  87.892  1.00  0.00      A1HN
ATOM   3588  CG  PHE   224      55.850 -25.340  89.483  1.00 95.94      A1HN
ATOM   3589  CD1 PHE   224      54.892 -25.267  90.515  1.00 93.56      A1HN
ATOM   3590  HD1 PHE   224      53.845 -25.362  90.273  1.00  0.00      A1HN
ATOM   3591  CE1 PHE   224      55.294 -25.103  91.841  1.00 92.59      A1HN
ATOM   3592  HE1 PHE   224      54.546 -25.094  92.619  1.00  0.00      A1HN
ATOM   3593  CZ  PHE   224      56.662 -25.009  92.148  1.00 93.58      A1HN
ATOM   3594  HZ  PHE   224      57.039 -24.983  93.154  1.00  0.00      A1HN
ATOM   3595  CD2 PHE   224      57.216 -25.234  89.806  1.00 93.87      A1HN
ATOM   3596  HD2 PHE   224      57.955 -25.306  89.025  1.00  0.00      A1HN
ATOM   3597  CE2 PHE   224      57.622 -25.070  91.137  1.00 92.89      A1HN
ATOM   3598  HE2 PHE   224      58.677 -25.032  91.373  1.00  0.00      A1HN
ATOM   3599  C   PHE   224      54.329 -27.134  86.408  1.00 95.00      A1HN
ATOM   3600  O   PHE   224      53.175 -26.695  86.348  1.00 91.29      A1HN
ATOM   3601  N   MET   225      54.919 -27.694  85.365  1.00 94.10      A1HN
ATOM   3602  HN  MET   225      55.848 -28.068  85.420  1.00  0.00      A1HN
ATOM   3603  CA  MET   225      54.294 -27.790  84.051  1.00 93.09      A1HN
ATOM   3604  HA  MET   225      53.288 -27.390  84.095  1.00  0.00      A1HN
ATOM   3605  CB  MET   225      55.063 -26.964  83.015  1.00 91.61      A1HN
ATOM   3606  HB1 MET   225      56.089 -27.375  82.895  1.00  0.00      A1HN
ATOM   3607  HB2 MET   225      54.545 -27.056  82.034  1.00  0.00      A1HN
ATOM   3608  CG  MET   225      55.161 -25.466  83.372  1.00 89.54      A1HN
ATOM   3609  HG1 MET   225      54.138 -25.108  83.626  1.00  0.00      A1HN
ATOM   3610  HG2 MET   225      55.776 -25.367  84.295  1.00  0.00      A1HN
ATOM   3611  SD  MET   225      55.858 -24.414  82.070  1.00 88.45      A1HN
ATOM   3612  CE  MET   225      54.496 -24.412  80.880  1.00 77.98      A1HN
ATOM   3613  HE1 MET   225      54.731 -23.775  80.000  1.00  0.00      A1HN
ATOM   3614  HE2 MET   225      54.276 -25.437  80.516  1.00  0.00      A1HN
ATOM   3615  HE3 MET   225      53.564 -24.024  81.346  1.00  0.00      A1HN
ATOM   3616  C   MET   225      54.154 -29.239  83.587  1.00 90.02      A1HN
ATOM   3617  O   MET   225      55.003 -30.081  83.863  1.00 80.27      A1HN
ATOM   3618  N   HSE   226      53.089 -29.504  82.825  1.00 87.68      A1HN
ATOM   3619  HN  HSE   226      52.412 -28.792  82.652  1.00  0.00      A1HN
ATOM   3620  CA  HSE   226      52.895 -30.742  82.061  1.00 84.67      A1HN
ATOM   3621  HA  HSE   226      51.885 -30.698  81.678  1.00  0.00      A1HN
ATOM   3622  CB  HSE   226      53.828 -30.764  80.839  1.00 77.94      A1HN
ATOM   3623  HB1 HSE   226      54.881 -30.855  81.179  1.00  0.00      A1HN
ATOM   3624  HB2 HSE   226      53.589 -31.641  80.201  1.00  0.00      A1HN
ATOM   3625  ND1 HSE   226      52.588 -29.142  79.276  1.00 65.01      A1HN
ATOM   3626  CG  HSE   226      53.707 -29.535  79.970  1.00 74.88      A1HN
ATOM   3627  CE1 HSE   226      52.874 -27.992  78.639  1.00 61.31      A1HN
ATOM   3628  HE1 HSE   226      52.177 -27.428  78.017  1.00  0.00      A1HN
ATOM   3629  NE2 HSE   226      54.134 -27.636  78.897  1.00 62.68      A1HN
ATOM   3630  HE2 HSE   226      54.596 -26.820  78.549  1.00  0.00      A1HN
ATOM   3631  CD2 HSE   226      54.673 -28.595  79.737  1.00 63.24      A1HN
ATOM   3632  HD2 HSE   226      55.683 -28.562  80.121  1.00  0.00      A1HN
ATOM   3633  C   HSE   226      52.955 -32.050  82.868  1.00 83.81      A1HN
ATOM   3634  O   HSE   226      53.408 -33.080  82.364  1.00 74.71      A1HN
ATOM   3635  N   LYS   227      52.442 -32.061  84.111  1.00 84.47      A1HN
ATOM   3636  HN  LYS   227      52.057 -31.230  84.494  1.00  0.00      A1HN
ATOM   3637  CA  LYS   227      52.274 -33.292  84.893  1.00 81.51      A1HN
ATOM   3638  HA  LYS   227      53.008 -34.012  84.558  1.00  0.00      A1HN
ATOM   3639  CB  LYS   227      52.533 -33.034  86.379  1.00 73.77      A1HN
ATOM   3640  HB1 LYS   227      51.837 -32.280  86.786  1.00  0.00      A1HN
ATOM   3641  HB2 LYS   227      52.339 -33.980  86.939  1.00  0.00      A1HN
ATOM   3642  CG  LYS   227      53.997 -32.635  86.623  1.00 71.73      A1HN
ATOM   3643  HG1 LYS   227      54.652 -33.262  85.974  1.00  0.00      A1HN
ATOM   3644  HG2 LYS   227      54.147 -31.575  86.311  1.00  0.00      A1HN
ATOM   3645  CD  LYS   227      54.404 -32.831  88.082  1.00 67.99      A1HN
ATOM   3646  HD1 LYS   227      53.759 -32.202  88.736  1.00  0.00      A1HN
ATOM   3647  HD2 LYS   227      54.254 -33.899  88.338  1.00  0.00      A1HN
ATOM   3648  CE  LYS   227      55.874 -32.472  88.242  1.00 63.39      A1HN
ATOM   3649  HE1 LYS   227      56.499 -33.101  87.573  1.00  0.00      A1HN
ATOM   3650  HE2 LYS   227      55.927 -31.402  87.980  1.00  0.00      A1HN
ATOM   3651  NZ  LYS   227      56.351 -32.642  89.630  1.00 57.74      A1HN
ATOM   3652  HZ1 LYS   227      57.282 -32.183  89.741  1.00  0.00      A1HN
ATOM   3653  HZ2 LYS   227      55.662 -32.212  90.284  1.00  0.00      A1HN
ATOM   3654  HZ3 LYS   227      56.420 -33.647  89.867  1.00  0.00      A1HN
ATOM   3655  C   LYS   227      50.907 -33.934  84.630  1.00 82.52      A1HN
ATOM   3656  O   LYS   227      49.936 -33.263  84.295  1.00 74.14      A1HN
ATOM   3657  N   ASN   228      50.857 -35.233  84.804  1.00 83.21      A1HN
ATOM   3658  HN  ASN   228      51.651 -35.728  85.134  1.00  0.00      A1HN
ATOM   3659  CA  ASN   228      49.661 -36.018  84.487  1.00 82.60      A1HN
ATOM   3660  HA  ASN   228      49.218 -35.633  83.575  1.00  0.00      A1HN
ATOM   3661  CB  ASN   228      50.064 -37.483  84.292  1.00 77.08      A1HN
ATOM   3662  HB1 ASN   228      50.644 -37.830  85.173  1.00  0.00      A1HN
ATOM   3663  HB2 ASN   228      49.150 -38.111  84.203  1.00  0.00      A1HN
ATOM   3664  CG  ASN   228      50.874 -37.718  83.013  1.00 72.37      A1HN
ATOM   3665  OD1 ASN   228      50.812 -36.980  82.068  1.00 62.69      A1HN
ATOM   3666  ND2 ASN   228      51.642 -38.779  82.976  1.00 63.20      A1HN
ATOM   3667 HD21 ASN   228      52.174 -38.895  82.144  1.00  0.00      A1HN
ATOM   3668 HD22 ASN   228      51.718 -39.363  83.777  1.00  0.00      A1HN
ATOM   3669  C   ASN   228      48.569 -35.907  85.559  1.00 83.20      A1HN
ATOM   3670  O   ASN   228      47.382 -35.833  85.231  1.00 74.65      A1HN
ATOM   3671  N   THR   229      48.957 -35.942  86.838  1.00 85.04      A1HN
ATOM   3672  HN  THR   229      49.911 -36.069  87.126  1.00  0.00      A1HN
ATOM   3673  CA  THR   229      48.016 -35.931  87.964  1.00 85.13      A1HN
ATOM   3674  HA  THR   229      47.007 -35.887  87.585  1.00  0.00      A1HN
ATOM   3675  CB  THR   229      48.118 -37.194  88.823  1.00 79.89      A1HN
ATOM   3676  HB  THR   229      47.499 -37.066  89.744  1.00  0.00      A1HN
ATOM   3677  OG1 THR   229      49.421 -37.472  89.217  1.00 69.85      A1HN
ATOM   3678  HG1 THR   229      49.504 -38.284  89.720  1.00  0.00      A1HN
ATOM   3679  CG2 THR   229      47.612 -38.427  88.081  1.00 67.66      A1HN
ATOM   3680 HG21 THR   229      47.640 -39.319  88.742  1.00  0.00      A1HN
ATOM   3681 HG22 THR   229      46.572 -38.274  87.728  1.00  0.00      A1HN
ATOM   3682 HG23 THR   229      48.258 -38.627  87.199  1.00  0.00      A1HN
ATOM   3683  C   THR   229      48.200 -34.680  88.818  1.00 86.40      A1HN
ATOM   3684  O   THR   229      49.305 -34.195  89.019  1.00 80.17      A1HN
ATOM   3685  N   SER   230      47.099 -34.173  89.358  1.00 84.61      A1HN
ATOM   3686  HN  SER   230      46.208 -34.593  89.223  1.00  0.00      A1HN
ATOM   3687  CA  SER   230      47.113 -32.974  90.196  1.00 84.41      A1HN
ATOM   3688  HA  SER   230      47.544 -32.172  89.619  1.00  0.00      A1HN
ATOM   3689  CB  SER   230      45.685 -32.584  90.574  1.00 79.81      A1HN
ATOM   3690  HB1 SER   230      45.693 -31.669  91.210  1.00  0.00      A1HN
ATOM   3691  HB2 SER   230      45.120 -32.338  89.644  1.00  0.00      A1HN
ATOM   3692  OG  SER   230      45.032 -33.640  91.251  1.00 72.24      A1HN
ATOM   3693  HG1 SER   230      44.137 -33.337  91.458  1.00  0.00      A1HN
ATOM   3694  C   SER   230      47.954 -33.128  91.471  1.00 86.47      A1HN
ATOM   3695  O   SER   230      48.470 -32.147  91.990  1.00 81.31      A1HN
ATOM   3696  N   THR   231      48.100 -34.376  91.969  1.00 86.69      A1HN
ATOM   3697  HN  THR   231      47.674 -35.162  91.527  1.00  0.00      A1HN
ATOM   3698  CA  THR   231      48.901 -34.689  93.155  1.00 86.32      A1HN
ATOM   3699  HA  THR   231      48.676 -34.004  93.941  1.00  0.00      A1HN
ATOM   3700  CB  THR   231      48.549 -36.079  93.683  1.00 82.54      A1HN
ATOM   3701  HB  THR   231      49.295 -36.407  94.449  1.00  0.00      A1HN
ATOM   3702  OG1 THR   231      48.513 -37.022  92.627  1.00 73.85      A1HN
ATOM   3703  HG1 THR   231      49.429 -37.163  92.326  1.00  0.00      A1HN
ATOM   3704  CG2 THR   231      47.163 -36.088  94.328  1.00 70.09      A1HN
ATOM   3705 HG21 THR   231      46.927 -37.108  94.699  1.00  0.00      A1HN
ATOM   3706 HG22 THR   231      47.123 -35.380  95.181  1.00  0.00      A1HN
ATOM   3707 HG23 THR   231      46.387 -35.803  93.586  1.00  0.00      A1HN
ATOM   3708  C   THR   231      50.409 -34.626  92.910  1.00 88.02      A1HN
ATOM   3709  O   THR   231      51.165 -34.505  93.869  1.00 81.93      A1HN
ATOM   3710  N   ASP   232      50.842 -34.674  91.651  1.00 87.56      A1HN
ATOM   3711  HN  ASP   232      50.230 -34.840  90.876  1.00  0.00      A1HN
ATOM   3712  CA  ASP   232      52.264 -34.655  91.313  1.00 87.62      A1HN
ATOM   3713  HA  ASP   232      52.797 -35.271  92.028  1.00  0.00      A1HN
ATOM   3714  CB  ASP   232      52.487 -35.228  89.905  1.00 83.42      A1HN
ATOM   3715  HB1 ASP   232      51.928 -34.636  89.150  1.00  0.00      A1HN
ATOM   3716  HB2 ASP   232      53.568 -35.227  89.666  1.00  0.00      A1HN
ATOM   3717  CG  ASP   232      52.060 -36.679  89.749  1.00 78.20      A1HN
ATOM   3718  OD1 ASP   232      52.040 -37.412  90.758  1.00 70.22      A1HN
ATOM   3719  OD2 ASP   232      51.707 -37.042  88.607  1.00 72.07      A1HN
ATOM   3720  C   ASP   232      52.868 -33.251  91.391  1.00 89.36      A1HN
ATOM   3721  O   ASP   232      54.084 -33.105  91.496  1.00 84.36      A1HN
ATOM   3722  N   PHE   233      52.026 -32.207  91.334  1.00 90.20      A1HN
ATOM   3723  HN  PHE   233      51.048 -32.375  91.241  1.00  0.00      A1HN
ATOM   3724  CA  PHE   233      52.482 -30.833  91.480  1.00 91.35      A1HN
ATOM   3725  HA  PHE   233      53.325 -30.727  90.817  1.00  0.00      A1HN
ATOM   3726  CB  PHE   233      51.396 -29.844  91.028  1.00 89.80      A1HN
ATOM   3727  HB1 PHE   233      50.464 -30.048  91.582  1.00  0.00      A1HN
ATOM   3728  HB2 PHE   233      51.706 -28.794  91.219  1.00  0.00      A1HN
ATOM   3729  CG  PHE   233      51.064 -29.949  89.561  1.00 91.65      A1HN
ATOM   3730  CD1 PHE   233      51.965 -29.482  88.592  1.00 87.89      A1HN
ATOM   3731  HD1 PHE   233      52.891 -29.022  88.901  1.00  0.00      A1HN
ATOM   3732  CE1 PHE   233      51.671 -29.616  87.232  1.00 87.01      A1HN
ATOM   3733  HE1 PHE   233      52.363 -29.256  86.486  1.00  0.00      A1HN
ATOM   3734  CZ  PHE   233      50.467 -30.213  86.828  1.00 89.25      A1HN
ATOM   3735  HZ  PHE   233      50.226 -30.318  85.778  1.00  0.00      A1HN
ATOM   3736  CD2 PHE   233      49.855 -30.532  89.154  1.00 88.50      A1HN
ATOM   3737  HD2 PHE   233      49.161 -30.874  89.900  1.00  0.00      A1HN
ATOM   3738  CE2 PHE   233      49.560 -30.668  87.795  1.00 87.32      A1HN
ATOM   3739  HE2 PHE   233      48.632 -31.123  87.477  1.00  0.00      A1HN
ATOM   3740  C   PHE   233      52.932 -30.550  92.915  1.00 92.00      A1HN
ATOM   3741  O   PHE   233      52.353 -31.092  93.858  1.00 89.22      A1HN
ATOM   3742  N   PRO   234      53.932 -29.682  93.115  1.00 91.94      A1HN
ATOM   3743  CD  PRO   234      54.727 -29.019  92.100  1.00 90.43      A1HN
ATOM   3744  HD1 PRO   234      55.003 -29.730  91.299  1.00  0.00      A1HN
ATOM   3745  HD2 PRO   234      54.160 -28.154  91.687  1.00  0.00      A1HN
ATOM   3746  CA  PRO   234      54.422 -29.347  94.439  1.00 91.68      A1HN
ATOM   3747  HA  PRO   234      54.804 -30.256  94.879  1.00  0.00      A1HN
ATOM   3748  CB  PRO   234      55.518 -28.293  94.227  1.00 89.19      A1HN
ATOM   3749  HB1 PRO   234      56.329 -28.375  94.978  1.00  0.00      A1HN
ATOM   3750  HB2 PRO   234      55.083 -27.268  94.267  1.00  0.00      A1HN
ATOM   3751  CG  PRO   234      55.999 -28.559  92.803  1.00 87.94      A1HN
ATOM   3752  HG1 PRO   234      56.741 -29.389  92.809  1.00  0.00      A1HN
ATOM   3753  HG2 PRO   234      56.456 -27.674  92.319  1.00  0.00      A1HN
ATOM   3754  C   PRO   234      53.313 -28.834  95.350  1.00 92.27      A1HN
ATOM   3755  O   PRO   234      52.511 -27.981  94.960  1.00 89.36      A1HN
ATOM   3756  N   GLN   235      53.290 -29.329  96.573  1.00 90.43      A1HN
ATOM   3757  HN  GLN   235      53.915 -30.046  96.851  1.00  0.00      A1HN
ATOM   3758  CA  GLN   235      52.400 -28.814  97.602  1.00 89.98      A1HN
ATOM   3759  HA  GLN   235      51.431 -28.627  97.158  1.00  0.00      A1HN
ATOM   3760  CB  GLN   235      52.215 -29.818  98.747  1.00 86.85      A1HN
ATOM   3761  HB1 GLN   235      53.199 -30.242  99.044  1.00  0.00      A1HN
ATOM   3762  HB2 GLN   235      51.795 -29.294  99.638  1.00  0.00      A1HN
ATOM   3763  CG  GLN   235      51.236 -30.930  98.354  1.00 78.63      A1HN
ATOM   3764  HG1 GLN   235      50.287 -30.402  98.135  1.00  0.00      A1HN
ATOM   3765  HG2 GLN   235      51.572 -31.513  97.477  1.00  0.00      A1HN
ATOM   3766  CD  GLN   235      50.877 -31.856  99.523  1.00 74.64      A1HN
ATOM   3767  OE1 GLN   235      51.436 -31.800 100.606  1.00 67.34      A1HN
ATOM   3768  NE2 GLN   235      49.919 -32.724  99.342  1.00 64.56      A1HN
ATOM   3769 HE21 GLN   235      49.723 -33.323 100.110  1.00  0.00      A1HN
ATOM   3770 HE22 GLN   235      49.468 -32.761  98.458  1.00  0.00      A1HN
ATOM   3771  C   GLN   235      52.923 -27.484  98.129  1.00 90.13      A1HN
ATOM   3772  O   GLN   235      54.077 -27.361  98.528  1.00 86.57      A1HN
ATOM   3773  N   MET   236      52.029 -26.514  98.193  1.00 89.96      A1HN
ATOM   3774  HN  MET   236      51.101 -26.668  97.833  1.00  0.00      A1HN
ATOM   3775  CA  MET   236      52.310 -25.182  98.705  1.00 89.61      A1HN
ATOM   3776  HA  MET   236      53.225 -25.202  99.283  1.00  0.00      A1HN
ATOM   3777  CB  MET   236      52.460 -24.194  97.541  1.00 86.79      A1HN
ATOM   3778  HB1 MET   236      51.531 -24.202  96.925  1.00  0.00      A1HN
ATOM   3779  HB2 MET   236      52.595 -23.170  97.951  1.00  0.00      A1HN
ATOM   3780  CG  MET   236      53.656 -24.528  96.663  1.00 83.97      A1HN
ATOM   3781  HG1 MET   236      54.544 -24.688  97.315  1.00  0.00      A1HN
ATOM   3782  HG2 MET   236      53.468 -25.491  96.135  1.00  0.00      A1HN
ATOM   3783  SD  MET   236      54.025 -23.236  95.452  1.00 81.64      A1HN
ATOM   3784  CE  MET   236      55.614 -23.851  94.868  1.00 72.41      A1HN
ATOM   3785  HE1 MET   236      55.963 -23.259  93.998  1.00  0.00      A1HN
ATOM   3786  HE2 MET   236      56.383 -23.768  95.666  1.00  0.00      A1HN
ATOM   3787  HE3 MET   236      55.529 -24.924  94.602  1.00  0.00      A1HN
ATOM   3788  C   MET   236      51.201 -24.738  99.654  1.00 90.39      A1HN
ATOM   3789  O   MET   236      50.064 -25.202  99.562  1.00 86.80      A1HN
ATOM   3790  N   GLN   237      51.518 -23.810 100.547  1.00 88.89      A1HN
ATOM   3791  HN  GLN   237      52.446 -23.467 100.629  1.00  0.00      A1HN
ATOM   3792  CA  GLN   237      50.503 -23.126 101.341  1.00 88.23      A1HN
ATOM   3793  HA  GLN   237      49.611 -23.733 101.390  1.00  0.00      A1HN
ATOM   3794  CB  GLN   237      50.970 -22.907 102.772  1.00 85.47      A1HN
ATOM   3795  HB1 GLN   237      51.961 -22.407 102.803  1.00  0.00      A1HN
ATOM   3796  HB2 GLN   237      50.239 -22.221 103.267  1.00  0.00      A1HN
ATOM   3797  CG  GLN   237      50.998 -24.232 103.559  1.00 78.18      A1HN
ATOM   3798  HG1 GLN   237      50.195 -24.898 103.166  1.00  0.00      A1HN
ATOM   3799  HG2 GLN   237      51.972 -24.744 103.421  1.00  0.00      A1HN
ATOM   3800  CD  GLN   237      50.729 -24.052 105.045  1.00 71.46      A1HN
ATOM   3801  OE1 GLN   237      50.674 -22.964 105.583  1.00 64.38      A1HN
ATOM   3802  NE2 GLN   237      50.503 -25.129 105.772  1.00 60.73      A1HN
ATOM   3803 HE21 GLN   237      50.264 -24.969 106.724  1.00  0.00      A1HN
ATOM   3804 HE22 GLN   237      50.362 -26.004 105.319  1.00  0.00      A1HN
ATOM   3805  C   GLN   237      50.110 -21.817 100.663  1.00 89.06      A1HN
ATOM   3806  O   GLN   237      50.938 -20.922 100.507  1.00 85.86      A1HN
ATOM   3807  N   LEU   238      48.828 -21.718 100.279  1.00 88.28      A1HN
ATOM   3808  HN  LEU   238      48.212 -22.502 100.423  1.00  0.00      A1HN
ATOM   3809  CA  LEU   238      48.265 -20.511  99.691  1.00 88.52      A1HN
ATOM   3810  HA  LEU   238      48.874 -19.669  99.987  1.00  0.00      A1HN
ATOM   3811  CB  LEU   238      48.267 -20.651  98.163  1.00 86.02      A1HN
ATOM   3812  HB1 LEU   238      49.310 -20.827  97.818  1.00  0.00      A1HN
ATOM   3813  HB2 LEU   238      47.665 -21.540  97.889  1.00  0.00      A1HN
ATOM   3814  CG  LEU   238      47.686 -19.425  97.431  1.00 87.35      A1HN
ATOM   3815  HG  LEU   238      46.632 -19.274  97.767  1.00  0.00      A1HN
ATOM   3816  CD1 LEU   238      48.479 -18.154  97.704  1.00 83.88      A1HN
ATOM   3817 HD11 LEU   238      47.842 -17.274  97.464  1.00  0.00      A1HN
ATOM   3818 HD12 LEU   238      48.799 -18.043  98.757  1.00  0.00      A1HN
ATOM   3819 HD13 LEU   238      49.357 -18.086  97.040  1.00  0.00      A1HN
ATOM   3820  CD2 LEU   238      47.689 -19.680  95.927  1.00 83.75      A1HN
ATOM   3821 HD21 LEU   238      47.264 -18.810  95.383  1.00  0.00      A1HN
ATOM   3822 HD22 LEU   238      48.726 -19.846  95.562  1.00  0.00      A1HN
ATOM   3823 HD23 LEU   238      47.088 -20.581  95.682  1.00  0.00      A1HN
ATOM   3824  C   LEU   238      46.862 -20.274 100.256  1.00 88.58      A1HN
ATOM   3825  O   LEU   238      45.905 -20.961  99.889  1.00 84.49      A1HN
ATOM   3826  N   SER   239      46.754 -19.284 101.122  1.00 87.95      A1HN
ATOM   3827  HN  SER   239      47.558 -18.828 101.483  1.00  0.00      A1HN
ATOM   3828  CA  SER   239      45.471 -18.792 101.614  1.00 86.85      A1HN
ATOM   3829  HA  SER   239      44.716 -19.562 101.533  1.00  0.00      A1HN
ATOM   3830  CB  SER   239      45.586 -18.397 103.089  1.00 83.05      A1HN
ATOM   3831  HB1 SER   239      46.312 -17.560 103.207  1.00  0.00      A1HN
ATOM   3832  HB2 SER   239      44.590 -18.050 103.455  1.00  0.00      A1HN
ATOM   3833  OG  SER   239      46.016 -19.504 103.855  1.00 71.54      A1HN
ATOM   3834  HG1 SER   239      45.762 -19.338 104.772  1.00  0.00      A1HN
ATOM   3835  C   SER   239      45.047 -17.609 100.750  1.00 87.55      A1HN
ATOM   3836  O   SER   239      45.642 -16.538 100.847  1.00 83.11      A1HN
ATOM   3837  N   LEU   240      44.042 -17.818  99.902  1.00 87.50      A1HN
ATOM   3838  HN  LEU   240      43.507 -18.658  99.870  1.00  0.00      A1HN
ATOM   3839  CA  LEU   240      43.482 -16.722  99.117  1.00 87.38      A1HN
ATOM   3840  HA  LEU   240      44.305 -16.113  98.785  1.00  0.00      A1HN
ATOM   3841  CB  LEU   240      42.740 -17.275  97.885  1.00 85.19      A1HN
ATOM   3842  HB1 LEU   240      41.908 -17.922  98.218  1.00  0.00      A1HN
ATOM   3843  HB2 LEU   240      42.261 -16.423  97.350  1.00  0.00      A1HN
ATOM   3844  CG  LEU   240      43.632 -18.014  96.879  1.00 84.88      A1HN
ATOM   3845  HG  LEU   240      44.175 -18.832  97.411  1.00  0.00      A1HN
ATOM   3846  CD1 LEU   240      42.771 -18.639  95.781  1.00 81.29      A1HN
ATOM   3847 HD11 LEU   240      43.400 -19.207  95.068  1.00  0.00      A1HN
ATOM   3848 HD12 LEU   240      42.041 -19.340  96.249  1.00  0.00      A1HN
ATOM   3849 HD13 LEU   240      42.212 -17.849  95.240  1.00  0.00      A1HN
ATOM   3850  CD2 LEU   240      44.640 -17.081  96.204  1.00 81.43      A1HN
ATOM   3851 HD21 LEU   240      45.231 -17.633  95.443  1.00  0.00      A1HN
ATOM   3852 HD22 LEU   240      44.122 -16.237  95.708  1.00  0.00      A1HN
ATOM   3853 HD23 LEU   240      45.350 -16.666  96.950  1.00  0.00      A1HN
ATOM   3854  C   LEU   240      42.538 -15.886  99.990  1.00 87.18      A1HN
ATOM   3855  O   LEU   240      41.827 -16.452 100.815  1.00 83.03      A1HN
ATOM   3856  N   PRO   241      42.458 -14.557  99.785  1.00 85.17      A1HN
ATOM   3857  CD  PRO   241      43.331 -13.770  98.942  1.00 82.39      A1HN
ATOM   3858  HD1 PRO   241      44.394 -14.094  98.967  1.00  0.00      A1HN
ATOM   3859  HD2 PRO   241      42.856 -13.931  97.976  1.00  0.00      A1HN
ATOM   3860  CA  PRO   241      41.510 -13.704 100.508  1.00 82.60      A1HN
ATOM   3861  HA  PRO   241      41.745 -13.785 101.560  1.00  0.00      A1HN
ATOM   3862  CB  PRO   241      41.720 -12.300  99.931  1.00 79.76      A1HN
ATOM   3863  HB1 PRO   241      41.541 -11.515 100.693  1.00  0.00      A1HN
ATOM   3864  HB2 PRO   241      41.033 -12.134  99.067  1.00  0.00      A1HN
ATOM   3865  CG  PRO   241      43.148 -12.327  99.411  1.00 79.30      A1HN
ATOM   3866  HG1 PRO   241      43.859 -12.137 100.247  1.00  0.00      A1HN
ATOM   3867  HG2 PRO   241      43.333 -11.596  98.598  1.00  0.00      A1HN
ATOM   3868  C   PRO   241      40.046 -14.142 100.366  1.00 82.53      A1HN
ATOM   3869  O   PRO   241      39.264 -13.975 101.294  1.00 76.02      A1HN
ATOM   3870  N   SER   242      39.661 -14.731  99.236  1.00 80.63      A1HN
ATOM   3871  HN  SER   242      40.253 -14.691  98.430  1.00  0.00      A1HN
ATOM   3872  CA  SER   242      38.314 -15.246  98.979  1.00 78.68      A1HN
ATOM   3873  HA  SER   242      37.602 -14.531  99.365  1.00  0.00      A1HN
ATOM   3874  CB  SER   242      38.085 -15.401  97.478  1.00 74.23      A1HN
ATOM   3875  HB1 SER   242      37.034 -15.750  97.336  1.00  0.00      A1HN
ATOM   3876  HB2 SER   242      38.124 -14.418  96.964  1.00  0.00      A1HN
ATOM   3877  OG  SER   242      38.933 -16.386  96.907  1.00 68.69      A1HN
ATOM   3878  HG1 SER   242      39.684 -15.797  96.665  1.00  0.00      A1HN
ATOM   3879  C   SER   242      37.995 -16.582  99.667  1.00 77.90      A1HN
ATOM   3880  O   SER   242      36.848 -17.025  99.629  1.00 70.39      A1HN
ATOM   3881  N   ASP   243      38.996 -17.255 100.225  1.00 75.92      A1HN
ATOM   3882  HN  ASP   243      39.914 -16.864 100.295  1.00  0.00      A1HN
ATOM   3883  CA  ASP   243      38.799 -18.562 100.835  1.00 72.80      A1HN
ATOM   3884  HA  ASP   243      37.992 -19.070 100.323  1.00  0.00      A1HN
ATOM   3885  CB  ASP   243      40.051 -19.436 100.687  1.00 67.02      A1HN
ATOM   3886  HB1 ASP   243      40.927 -18.894 101.100  1.00  0.00      A1HN
ATOM   3887  HB2 ASP   243      39.927 -20.380 101.256  1.00  0.00      A1HN
ATOM   3888  CG  ASP   243      40.370 -19.830  99.245  1.00 63.98      A1HN
ATOM   3889  OD1 ASP   243      39.445 -20.043  98.439  1.00 59.36      A1HN
ATOM   3890  OD2 ASP   243      41.567 -20.013  98.950  1.00 58.87      A1HN
ATOM   3891  C   ASP   243      38.373 -18.407 102.297  1.00 72.20      A1HN
ATOM   3892  O   ASP   243      39.186 -18.173 103.189  1.00 64.60      A1HN
ATOM   3893  N   ASN   244      37.093 -18.618 102.551  1.00 69.74      A1HN
ATOM   3894  HN  ASN   244      36.474 -18.638 101.773  1.00  0.00      A1HN
ATOM   3895  CA  ASN   244      36.530 -18.589 103.907  1.00 67.15      A1HN
ATOM   3896  HA  ASN   244      36.840 -17.666 104.386  1.00  0.00      A1HN
ATOM   3897  CB  ASN   244      34.990 -18.658 103.801  1.00 59.53      A1HN
ATOM   3898  HB1 ASN   244      34.705 -19.427 103.055  1.00  0.00      A1HN
ATOM   3899  HB2 ASN   244      34.565 -18.950 104.788  1.00  0.00      A1HN
ATOM   3900  CG  ASN   244      34.342 -17.339 103.456  1.00 53.18      A1HN
ATOM   3901  OD1 ASN   244      34.895 -16.273 103.595  1.00 48.07      A1HN
ATOM   3902  ND2 ASN   244      33.101 -17.359 103.028  1.00 46.98      A1HN
ATOM   3903 HD21 ASN   244      32.718 -16.467 102.808  1.00  0.00      A1HN
ATOM   3904 HD22 ASN   244      32.624 -18.219 102.897  1.00  0.00      A1HN
ATOM   3905  C   ASN   244      37.024 -19.719 104.823  1.00 67.18      A1HN
ATOM   3906  O   ASN   244      36.904 -19.629 106.044  1.00 58.90      A1HN
ATOM   3907  N   SER   245      37.509 -20.841 104.269  1.00 65.49      A1HN
ATOM   3908  HN  SER   245      37.689 -20.872 103.289  1.00  0.00      A1HN
ATOM   3909  CA  SER   245      37.888 -22.009 105.065  1.00 63.19      A1HN
ATOM   3910  HA  SER   245      37.189 -22.104 105.884  1.00  0.00      A1HN
ATOM   3911  CB  SER   245      37.800 -23.297 104.244  1.00 56.41      A1HN
ATOM   3912  HB1 SER   245      38.040 -24.177 104.884  1.00  0.00      A1HN
ATOM   3913  HB2 SER   245      36.761 -23.422 103.866  1.00  0.00      A1HN
ATOM   3914  OG  SER   245      38.685 -23.264 103.142  1.00 49.96      A1HN
ATOM   3915  HG1 SER   245      39.517 -22.869 103.472  1.00  0.00      A1HN
ATOM   3916  C   SER   245      39.285 -21.828 105.675  1.00 63.98      A1HN
ATOM   3917  O   SER   245      40.280 -21.879 104.954  1.00 57.37      A1HN
ATOM   3918  N   LYS   246      39.354 -21.721 106.992  1.00 64.16      A1HN
ATOM   3919  HN  LYS   246      38.514 -21.673 107.517  1.00  0.00      A1HN
ATOM   3920  CA  LYS   246      40.593 -21.566 107.777  1.00 62.55      A1HN
ATOM   3921  HA  LYS   246      41.039 -20.614 107.524  1.00  0.00      A1HN
ATOM   3922  CB  LYS   246      40.267 -21.621 109.278  1.00 55.60      A1HN
ATOM   3923  HB1 LYS   246      39.666 -22.535 109.492  1.00  0.00      A1HN
ATOM   3924  HB2 LYS   246      41.221 -21.739 109.849  1.00  0.00      A1HN
ATOM   3925  CG  LYS   246      39.567 -20.369 109.809  1.00 48.90      A1HN
ATOM   3926  HG1 LYS   246      40.210 -19.485 109.588  1.00  0.00      A1HN
ATOM   3927  HG2 LYS   246      38.597 -20.226 109.282  1.00  0.00      A1HN
ATOM   3928  CD  LYS   246      39.352 -20.512 111.318  1.00 45.47      A1HN
ATOM   3929  HD1 LYS   246      38.695 -21.396 111.492  1.00  0.00      A1HN
ATOM   3930  HD2 LYS   246      40.341 -20.734 111.785  1.00  0.00      A1HN
ATOM   3931  CE  LYS   246      38.749 -19.251 111.916  1.00 39.14      A1HN
ATOM   3932  HE1 LYS   246      39.425 -18.384 111.742  1.00  0.00      A1HN
ATOM   3933  HE2 LYS   246      37.766 -19.035 111.441  1.00  0.00      A1HN
ATOM   3934  NZ  LYS   246      38.535 -19.384 113.380  1.00 34.59      A1HN
ATOM   3935  HZ1 LYS   246      38.123 -18.516 113.774  1.00  0.00      A1HN
ATOM   3936  HZ2 LYS   246      37.900 -20.190 113.554  1.00  0.00      A1HN
ATOM   3937  HZ3 LYS   246      39.450 -19.582 113.835  1.00  0.00      A1HN
ATOM   3938  C   LYS   246      41.667 -22.623 107.490  1.00 63.62      A1HN
ATOM   3939  O   LYS   246      42.836 -22.278 107.388  1.00 56.74      A1HN
ATOM   3940  N   ASP   247      41.270 -23.899 107.410  1.00 56.05      A1HN
ATOM   3941  HN  ASP   247      40.328 -24.146 107.584  1.00  0.00      A1HN
ATOM   3942  CA  ASP   247      42.218 -25.008 107.598  1.00 55.21      A1HN
ATOM   3943  HA  ASP   247      42.997 -24.690 108.282  1.00  0.00      A1HN
ATOM   3944  CB  ASP   247      41.489 -26.198 108.239  1.00 47.44      A1HN
ATOM   3945  HB1 ASP   247      40.606 -26.496 107.642  1.00  0.00      A1HN
ATOM   3946  HB2 ASP   247      42.172 -27.072 108.312  1.00  0.00      A1HN
ATOM   3947  CG  ASP   247      41.018 -25.937 109.673  1.00 42.05      A1HN
ATOM   3948  OD1 ASP   247      41.614 -25.073 110.344  1.00 38.98      A1HN
ATOM   3949  OD2 ASP   247      40.029 -26.585 110.065  1.00 37.81      A1HN
ATOM   3950  C   ASP   247      42.953 -25.464 106.335  1.00 58.25      A1HN
ATOM   3951  O   ASP   247      44.134 -25.808 106.401  1.00 52.79      A1HN
ATOM   3952  N   ASN   248      42.294 -25.528 105.193  1.00 66.50      A1HN
ATOM   3953  HN  ASN   248      41.361 -25.196 105.169  1.00  0.00      A1HN
ATOM   3954  CA  ASN   248      42.893 -26.103 103.982  1.00 66.17      A1HN
ATOM   3955  HA  ASN   248      43.658 -26.806 104.290  1.00  0.00      A1HN
ATOM   3956  CB  ASN   248      41.848 -26.886 103.168  1.00 57.71      A1HN
ATOM   3957  HB1 ASN   248      40.844 -26.447 103.338  1.00  0.00      A1HN
ATOM   3958  HB2 ASN   248      42.081 -26.807 102.083  1.00  0.00      A1HN
ATOM   3959  CG  ASN   248      41.818 -28.374 103.480  1.00 50.04      A1HN
ATOM   3960  OD1 ASN   248      42.641 -28.915 104.170  1.00 45.09      A1HN
ATOM   3961  ND2 ASN   248      40.868 -29.089 102.912  1.00 43.34      A1HN
ATOM   3962 HD21 ASN   248      40.867 -30.054 103.155  1.00  0.00      A1HN
ATOM   3963 HD22 ASN   248      40.173 -28.647 102.361  1.00  0.00      A1HN
ATOM   3964  C   ASN   248      43.706 -25.073 103.182  1.00 69.45      A1HN
ATOM   3965  O   ASN   248      43.391 -24.747 102.029  1.00 62.73      A1HN
ATOM   3966  N   SER   249      44.780 -24.574 103.779  1.00 75.49      A1HN
ATOM   3967  HN  SER   249      44.975 -24.819 104.735  1.00  0.00      A1HN
ATOM   3968  CA  SER   249      45.761 -23.713 103.111  1.00 76.74      A1HN
ATOM   3969  HA  SER   249      45.231 -22.960 102.545  1.00  0.00      A1HN
ATOM   3970  CB  SER   249      46.627 -23.013 104.158  1.00 69.09      A1HN
ATOM   3971  HB1 SER   249      47.368 -22.341 103.666  1.00  0.00      A1HN
ATOM   3972  HB2 SER   249      45.964 -22.382 104.796  1.00  0.00      A1HN
ATOM   3973  OG  SER   249      47.289 -23.953 104.978  1.00 61.03      A1HN
ATOM   3974  HG1 SER   249      47.756 -23.463 105.667  1.00  0.00      A1HN
ATOM   3975  C   SER   249      46.648 -24.470 102.120  1.00 80.50      A1HN
ATOM   3976  O   SER   249      47.226 -23.862 101.227  1.00 75.19      A1HN
ATOM   3977  N   THR   250      46.735 -25.793 102.246  1.00 85.90      A1HN
ATOM   3978  HN  THR   250      46.334 -26.239 103.041  1.00  0.00      A1HN
ATOM   3979  CA  THR   250      47.565 -26.633 101.383  1.00 87.07      A1HN
ATOM   3980  HA  THR   250      48.504 -26.122 101.236  1.00  0.00      A1HN
ATOM   3981  CB  THR   250      47.870 -27.992 102.025  1.00 84.42      A1HN
ATOM   3982  HB  THR   250      47.007 -28.682 101.866  1.00  0.00      A1HN
ATOM   3983  OG1 THR   250      48.062 -27.856 103.412  1.00 73.60      A1HN
ATOM   3984  HG1 THR   250      48.095 -28.750 103.764  1.00  0.00      A1HN
ATOM   3985  CG2 THR   250      49.147 -28.590 101.464  1.00 71.30      A1HN
ATOM   3986 HG21 THR   250      49.373 -29.571 101.934  1.00  0.00      A1HN
ATOM   3987 HG22 THR   250      49.062 -28.748 100.367  1.00  0.00      A1HN
ATOM   3988 HG23 THR   250      50.008 -27.911 101.648  1.00  0.00      A1HN
ATOM   3989  C   THR   250      46.898 -26.831 100.021  1.00 88.14      A1HN
ATOM   3990  O   THR   250      45.739 -27.224  99.921  1.00 84.72      A1HN
ATOM   3991  N   CYS   251      47.646 -26.589  98.967  1.00 89.64      A1HN
ATOM   3992  HN  CYS   251      48.571 -26.205  99.077  1.00  0.00      A1HN
ATOM   3993  CA  CYS   251      47.202 -26.780  97.596  1.00 89.95      A1HN
ATOM   3994  HA  CYS   251      46.496 -27.600  97.568  1.00  0.00      A1HN
ATOM   3995  CB  CYS   251      46.515 -25.502  97.100  1.00 86.81      A1HN
ATOM   3996  HB1 CYS   251      46.096 -25.678  96.085  1.00  0.00      A1HN
ATOM   3997  HB2 CYS   251      45.672 -25.287  97.787  1.00  0.00      A1HN
ATOM   3998  SG  CYS   251      47.652 -24.090  97.094  1.00 82.74      A1HN
ATOM   3999  HG1 CYS   251      46.826 -23.231  96.514  1.00  0.00      A1HN
ATOM   4000  C   CYS   251      48.368 -27.192  96.699  1.00 91.36      A1HN
ATOM   4001  O   CYS   251      49.532 -26.992  97.032  1.00 89.49      A1HN
ATOM   4002  N   ASN   252      48.028 -27.743  95.530  1.00 91.79      A1HN
ATOM   4003  HN  ASN   252      47.064 -27.914  95.322  1.00  0.00      A1HN
ATOM   4004  CA  ASN   252      49.001 -28.041  94.485  1.00 92.30      A1HN
ATOM   4005  HA  ASN   252      50.008 -27.948  94.875  1.00  0.00      A1HN
ATOM   4006  CB  ASN   252      48.799 -29.475  93.981  1.00 90.79      A1HN
ATOM   4007  HB1 ASN   252      47.794 -29.598  93.542  1.00  0.00      A1HN
ATOM   4008  HB2 ASN   252      49.551 -29.687  93.202  1.00  0.00      A1HN
ATOM   4009  CG  ASN   252      48.988 -30.543  95.052  1.00 89.36      A1HN
ATOM   4010  OD1 ASN   252      49.414 -30.319  96.165  1.00 77.35      A1HN
ATOM   4011  ND2 ASN   252      48.641 -31.775  94.745  1.00 77.69      A1HN
ATOM   4012 HD21 ASN   252      48.955 -32.465  95.387  1.00  0.00      A1HN
ATOM   4013 HD22 ASN   252      48.488 -31.977  93.774  1.00  0.00      A1HN
ATOM   4014  C   ASN   252      48.841 -27.008  93.374  1.00 93.18      A1HN
ATOM   4015  O   ASN   252      47.725 -26.754  92.926  1.00 90.78      A1HN
ATOM   4016  N   ILE   253      49.932 -26.408  92.930  1.00 93.86      A1HN
ATOM   4017  HN  ILE   253      50.822 -26.649  93.316  1.00  0.00      A1HN
ATOM   4018  CA  ILE   253      49.922 -25.350  91.919  1.00 94.34      A1HN
ATOM   4019  HA  ILE   253      48.904 -25.032  91.735  1.00  0.00      A1HN
ATOM   4020  CB  ILE   253      50.696 -24.102  92.406  1.00 93.16      A1HN
ATOM   4021  HB  ILE   253      51.736 -24.410  92.667  1.00  0.00      A1HN
ATOM   4022  CG2 ILE   253      50.761 -23.044  91.298  1.00 88.41      A1HN
ATOM   4023 HG21 ILE   253      51.331 -22.150  91.627  1.00  0.00      A1HN
ATOM   4024 HG22 ILE   253      51.247 -23.428  90.377  1.00  0.00      A1HN
ATOM   4025 HG23 ILE   253      49.726 -22.736  91.060  1.00  0.00      A1HN
ATOM   4026  CG1 ILE   253      50.019 -23.542  93.676  1.00 89.39      A1HN
ATOM   4027 HG11 ILE   253      48.945 -23.347  93.462  1.00  0.00      A1HN
ATOM   4028 HG12 ILE   253      50.060 -24.320  94.474  1.00  0.00      A1HN
ATOM   4029  CD1 ILE   253      50.663 -22.262  94.233  1.00 79.85      A1HN
ATOM   4030  HD1 ILE   253      50.281 -22.050  95.255  1.00  0.00      A1HN
ATOM   4031  HD2 ILE   253      51.763 -22.370  94.282  1.00  0.00      A1HN
ATOM   4032  HD3 ILE   253      50.429 -21.390  93.586  1.00  0.00      A1HN
ATOM   4033  C   ILE   253      50.446 -25.896  90.592  1.00 94.89      A1HN
ATOM   4034  O   ILE   253      51.584 -26.361  90.516  1.00 93.27      A1HN
ATOM   4035  N   GLU   254      49.624 -25.802  89.554  1.00 95.45      A1HN
ATOM   4036  HN  GLU   254      48.690 -25.465  89.690  1.00  0.00      A1HN
ATOM   4037  CA  GLU   254      49.977 -26.111  88.171  1.00 95.60      A1HN
ATOM   4038  HA  GLU   254      50.940 -26.605  88.128  1.00  0.00      A1HN
ATOM   4039  CB  GLU   254      48.910 -27.051  87.575  1.00 94.00      A1HN
ATOM   4040  HB1 GLU   254      48.904 -27.993  88.167  1.00  0.00      A1HN
ATOM   4041  HB2 GLU   254      47.918 -26.573  87.720  1.00  0.00      A1HN
ATOM   4042  CG  GLU   254      49.090 -27.395  86.091  1.00 90.91      A1HN
ATOM   4043  HG1 GLU   254      49.177 -26.459  85.499  1.00  0.00      A1HN
ATOM   4044  HG2 GLU   254      50.003 -27.974  85.886  1.00  0.00      A1HN
ATOM   4045  CD  GLU   254      47.876 -28.128  85.463  1.00 90.64      A1HN
ATOM   4046  OE1 GLU   254      47.845 -28.302  84.226  1.00 84.54      A1HN
ATOM   4047  OE2 GLU   254      46.900 -28.437  86.172  1.00 85.71      A1HN
ATOM   4048  C   GLU   254      50.078 -24.809  87.370  1.00 96.10      A1HN
ATOM   4049  O   GLU   254      49.119 -24.040  87.319  1.00 94.87      A1HN
ATOM   4050  N   VAL   255      51.198 -24.592  86.693  1.00 96.17      A1HN
ATOM   4051  HN  VAL   255      51.923 -25.288  86.690  1.00  0.00      A1HN
ATOM   4052  CA  VAL   255      51.322 -23.533  85.682  1.00 96.49      A1HN
ATOM   4053  HA  VAL   255      50.640 -22.729  85.920  1.00  0.00      A1HN
ATOM   4054  CB  VAL   255      52.742 -22.940  85.652  1.00 96.14      A1HN
ATOM   4055  HB  VAL   255      53.467 -23.763  85.442  1.00  0.00      A1HN
ATOM   4056  CG1 VAL   255      52.862 -21.866  84.569  1.00 93.85      A1HN
ATOM   4057 HG11 VAL   255      53.865 -21.391  84.610  1.00  0.00      A1HN
ATOM   4058 HG12 VAL   255      52.735 -22.303  83.555  1.00  0.00      A1HN
ATOM   4059 HG13 VAL   255      52.094 -21.079  84.718  1.00  0.00      A1HN
ATOM   4060  CG2 VAL   255      53.096 -22.297  86.998  1.00 94.04      A1HN
ATOM   4061 HG21 VAL   255      54.116 -21.870  86.973  1.00  0.00      A1HN
ATOM   4062 HG22 VAL   255      52.379 -21.484  87.241  1.00  0.00      A1HN
ATOM   4063 HG23 VAL   255      53.058 -23.048  87.816  1.00  0.00      A1HN
ATOM   4064  C   VAL   255      50.907 -24.101  84.332  1.00 96.16      A1HN
ATOM   4065  O   VAL   255      51.579 -24.973  83.783  1.00 94.61      A1HN
ATOM   4066  N   VAL   256      49.792 -23.619  83.801  1.00 96.15      A1HN
ATOM   4067  HN  VAL   256      49.297 -22.877  84.255  1.00  0.00      A1HN
ATOM   4068  CA  VAL   256      49.176 -24.200  82.604  1.00 95.43      A1HN
ATOM   4069  HA  VAL   256      49.356 -25.269  82.606  1.00  0.00      A1HN
ATOM   4070  CB  VAL   256      47.653 -23.972  82.592  1.00 93.78      A1HN
ATOM   4071  HB  VAL   256      47.463 -22.874  82.528  1.00  0.00      A1HN
ATOM   4072  CG1 VAL   256      46.981 -24.670  81.411  1.00 85.86      A1HN
ATOM   4073 HG11 VAL   256      45.882 -24.523  81.439  1.00  0.00      A1HN
ATOM   4074 HG12 VAL   256      47.364 -24.287  80.441  1.00  0.00      A1HN
ATOM   4075 HG13 VAL   256      47.196 -25.762  81.452  1.00  0.00      A1HN
ATOM   4076  CG2 VAL   256      47.000 -24.483  83.872  1.00 86.47      A1HN
ATOM   4077 HG21 VAL   256      45.914 -24.276  83.830  1.00  0.00      A1HN
ATOM   4078 HG22 VAL   256      47.171 -25.578  83.986  1.00  0.00      A1HN
ATOM   4079 HG23 VAL   256      47.413 -23.981  84.773  1.00  0.00      A1HN
ATOM   4080  C   VAL   256      49.804 -23.656  81.329  1.00 94.67      A1HN
ATOM   4081  O   VAL   256      50.218 -24.417  80.458  1.00 89.24      A1HN
ATOM   4082  N   LYS   257      49.834 -22.330  81.202  1.00 95.21      A1HN
ATOM   4083  HN  LYS   257      49.545 -21.758  81.964  1.00  0.00      A1HN
ATOM   4084  CA  LYS   257      50.357 -21.647  80.014  1.00 94.74      A1HN
ATOM   4085  HA  LYS   257      51.268 -22.162  79.740  1.00  0.00      A1HN
ATOM   4086  CB  LYS   257      49.349 -21.740  78.850  1.00 91.40      A1HN
ATOM   4087  HB1 LYS   257      49.798 -21.275  77.943  1.00  0.00      A1HN
ATOM   4088  HB2 LYS   257      49.191 -22.818  78.617  1.00  0.00      A1HN
ATOM   4089  CG  LYS   257      47.992 -21.077  79.125  1.00 83.83      A1HN
ATOM   4090  HG1 LYS   257      47.502 -21.584  79.985  1.00  0.00      A1HN
ATOM   4091  HG2 LYS   257      48.162 -20.009  79.402  1.00  0.00      A1HN
ATOM   4092  CD  LYS   257      47.096 -21.131  77.881  1.00 80.90      A1HN
ATOM   4093  HD1 LYS   257      47.655 -20.647  77.045  1.00  0.00      A1HN
ATOM   4094  HD2 LYS   257      46.913 -22.194  77.609  1.00  0.00      A1HN
ATOM   4095  CE  LYS   257      45.792 -20.391  78.145  1.00 70.18      A1HN
ATOM   4096  HE1 LYS   257      45.192 -20.881  78.942  1.00  0.00      A1HN
ATOM   4097  HE2 LYS   257      46.053 -19.384  78.448  1.00  0.00      A1HN
ATOM   4098  NZ  LYS   257      44.967 -20.278  76.916  1.00 63.09      A1HN
ATOM   4099  HZ1 LYS   257      44.100 -19.742  77.124  1.00  0.00      A1HN
ATOM   4100  HZ2 LYS   257      45.518 -19.770  76.192  1.00  0.00      A1HN
ATOM   4101  HZ3 LYS   257      44.721 -21.223  76.561  1.00  0.00      A1HN
ATOM   4102  C   LYS   257      50.708 -20.191  80.316  1.00 95.78      A1HN
ATOM   4103  O   LYS   257      50.076 -19.594  81.201  1.00 94.30      A1HN
ATOM   4104  N   PRO   258      51.639 -19.601  79.568  1.00 96.52      A1HN
ATOM   4105  CD  PRO   258      52.502 -20.213  78.580  1.00 95.39      A1HN
ATOM   4106  HD1 PRO   258      53.286 -20.809  79.097  1.00  0.00      A1HN
ATOM   4107  HD2 PRO   258      51.942 -20.864  77.873  1.00  0.00      A1HN
ATOM   4108  CA  PRO   258      51.791 -18.157  79.564  1.00 96.21      A1HN
ATOM   4109  HA  PRO   258      51.837 -17.788  80.578  1.00  0.00      A1HN
ATOM   4110  CB  PRO   258      53.091 -17.896  78.796  1.00 95.00      A1HN
ATOM   4111  HB1 PRO   258      53.954 -17.971  79.495  1.00  0.00      A1HN
ATOM   4112  HB2 PRO   258      53.117 -16.907  78.292  1.00  0.00      A1HN
ATOM   4113  CG  PRO   258      53.143 -19.054  77.808  1.00 92.99      A1HN
ATOM   4114  HG1 PRO   258      54.170 -19.288  77.461  1.00  0.00      A1HN
ATOM   4115  HG2 PRO   258      52.519 -18.812  76.917  1.00  0.00      A1HN
ATOM   4116  C   PRO   258      50.578 -17.506  78.893  1.00 95.88      A1HN
ATOM   4117  O   PRO   258      50.022 -18.034  77.929  1.00 93.41      A1HN
ATOM   4118  N   MET   259      50.153 -16.363  79.426  1.00 96.33      A1HN
ATOM   4119  HN  MET   259      50.614 -15.993  80.238  1.00  0.00      A1HN
ATOM   4120  CA  MET   259      49.081 -15.538  78.871  1.00 95.50      A1HN
ATOM   4121  HA  MET   259      48.561 -16.076  78.091  1.00  0.00      A1HN
ATOM   4122  CB  MET   259      48.098 -15.158  79.986  1.00 94.35      A1HN
ATOM   4123  HB1 MET   259      48.663 -14.648  80.799  1.00  0.00      A1HN
ATOM   4124  HB2 MET   259      47.357 -14.426  79.594  1.00  0.00      A1HN
ATOM   4125  CG  MET   259      47.354 -16.365  80.584  1.00 90.70      A1HN
ATOM   4126  HG1 MET   259      48.113 -17.083  80.966  1.00  0.00      A1HN
ATOM   4127  HG2 MET   259      46.784 -16.007  81.470  1.00  0.00      A1HN
ATOM   4128  SD  MET   259      46.212 -17.237  79.469  1.00 86.37      A1HN
ATOM   4129  CE  MET   259      45.029 -15.918  79.123  1.00 76.18      A1HN
ATOM   4130  HE1 MET   259      44.154 -16.295  78.553  1.00  0.00      A1HN
ATOM   4131  HE2 MET   259      44.652 -15.467  80.063  1.00  0.00      A1HN
ATOM   4132  HE3 MET   259      45.497 -15.107  78.523  1.00  0.00      A1HN
ATOM   4133  C   MET   259      49.634 -14.283  78.215  1.00 95.00      A1HN
ATOM   4134  O   MET   259      49.140 -13.867  77.175  1.00 91.50      A1HN
ATOM   4135  N   ASP   260      50.652 -13.686  78.825  1.00 94.49      A1HN
ATOM   4136  HN  ASP   260      51.036 -14.063  79.662  1.00  0.00      A1HN
ATOM   4137  CA  ASP   260      51.356 -12.524  78.303  1.00 94.52      A1HN
ATOM   4138  HA  ASP   260      51.457 -12.649  77.231  1.00  0.00      A1HN
ATOM   4139  CB  ASP   260      50.546 -11.253  78.612  1.00 92.90      A1HN
ATOM   4140  HB1 ASP   260      49.471 -11.467  78.427  1.00  0.00      A1HN
ATOM   4141  HB2 ASP   260      50.653 -10.943  79.669  1.00  0.00      A1HN
ATOM   4142  CG  ASP   260      50.867 -10.059  77.721  1.00 90.86      A1HN
ATOM   4143  OD1 ASP   260      51.839 -10.100  76.935  1.00 85.95      A1HN
ATOM   4144  OD2 ASP   260      50.169  -9.026  77.827  1.00 84.82      A1HN
ATOM   4145  C   ASP   260      52.775 -12.454  78.893  1.00 95.58      A1HN
ATOM   4146  O   ASP   260      53.071 -13.066  79.920  1.00 94.46      A1HN
ATOM   4147  N   ILE   261      53.646 -11.727  78.222  1.00 94.75      A1HN
ATOM   4148  HN  ILE   261      53.274 -11.159  77.472  1.00  0.00      A1HN
ATOM   4149  CA  ILE   261      55.044 -11.541  78.599  1.00 94.21      A1HN
ATOM   4150  HA  ILE   261      55.210 -11.889  79.610  1.00  0.00      A1HN
ATOM   4151  CB  ILE   261      55.961 -12.324  77.637  1.00 93.14      A1HN
ATOM   4152  HB  ILE   261      55.619 -12.122  76.594  1.00  0.00      A1HN
ATOM   4153  CG2 ILE   261      57.424 -11.890  77.764  1.00 88.24      A1HN
ATOM   4154 HG21 ILE   261      58.086 -12.498  77.118  1.00  0.00      A1HN
ATOM   4155 HG22 ILE   261      57.566 -10.834  77.449  1.00  0.00      A1HN
ATOM   4156 HG23 ILE   261      57.752 -11.979  78.819  1.00  0.00      A1HN
ATOM   4157  CG1 ILE   261      55.814 -13.828  77.923  1.00 88.68      A1HN
ATOM   4158 HG11 ILE   261      56.158 -14.040  78.960  1.00  0.00      A1HN
ATOM   4159 HG12 ILE   261      54.735 -14.100  77.871  1.00  0.00      A1HN
ATOM   4160  CD1 ILE   261      56.566 -14.718  76.934  1.00 80.69      A1HN
ATOM   4161  HD1 ILE   261      56.247 -15.777  77.044  1.00  0.00      A1HN
ATOM   4162  HD2 ILE   261      56.379 -14.348  75.905  1.00  0.00      A1HN
ATOM   4163  HD3 ILE   261      57.658 -14.671  77.117  1.00  0.00      A1HN
ATOM   4164  C   ILE   261      55.349 -10.052  78.599  1.00 93.40      A1HN
ATOM   4165  O   ILE   261      54.909  -9.334  77.701  1.00 90.20      A1HN
ATOM   4166  N   GLU   262      56.128  -9.588  79.581  1.00 93.63      A1HN
ATOM   4167  HN  GLU   262      56.496 -10.204  80.284  1.00  0.00      A1HN
ATOM   4168  CA  GLU   262      56.491  -8.178  79.724  1.00 92.98      A1HN
ATOM   4169  HA  GLU   262      56.921  -8.053  80.710  1.00  0.00      A1HN
ATOM   4170  CB  GLU   262      57.564  -7.821  78.678  1.00 91.21      A1HN
ATOM   4171  HB1 GLU   262      57.232  -8.250  77.704  1.00  0.00      A1HN
ATOM   4172  HB2 GLU   262      57.666  -6.746  78.504  1.00  0.00      A1HN
ATOM   4173  CG  GLU   262      58.953  -8.425  78.989  1.00 85.32      A1HN
ATOM   4174  HG1 GLU   262      58.837  -9.455  79.358  1.00  0.00      A1HN
ATOM   4175  HG2 GLU   262      59.579  -8.449  78.074  1.00  0.00      A1HN
ATOM   4176  CD  GLU   262      59.715  -7.589  80.020  1.00 82.76      A1HN
ATOM   4177  OE1 GLU   262      60.246  -8.128  80.992  1.00 75.31      A1HN
ATOM   4178  OE2 GLU   262      59.761  -6.348  79.823  1.00 76.18      A1HN
ATOM   4179  C   GLU   262      55.252  -7.253  79.678  1.00 92.92      A1HN
ATOM   4180  O   GLU   262      55.272  -6.193  79.059  1.00 90.47      A1HN
ATOM   4181  N   GLU   263      54.153  -7.660  80.327  1.00 93.80      A1HN
ATOM   4182  HN  GLU   263      54.209  -8.466  80.920  1.00  0.00      A1HN
ATOM   4183  CA  GLU   263      52.893  -6.925  80.301  1.00 93.97      A1HN
ATOM   4184  HA  GLU   263      52.431  -6.604  79.428  1.00  0.00      A1HN
ATOM   4185  CB  GLU   263      51.760  -7.767  80.904  1.00 92.75      A1HN
ATOM   4186  HB1 GLU   263      51.763  -8.771  80.420  1.00  0.00      A1HN
ATOM   4187  HB2 GLU   263      51.935  -7.922  81.992  1.00  0.00      A1HN
ATOM   4188  CG  GLU   263      50.399  -7.115  80.668  1.00 90.05      A1HN
ATOM   4189  HG1 GLU   263      50.349  -6.116  81.141  1.00  0.00      A1HN
ATOM   4190  HG2 GLU   263      50.222  -7.010  79.576  1.00  0.00      A1HN
ATOM   4191  CD  GLU   263      49.214  -7.924  81.217  1.00 91.07      A1HN
ATOM   4192  OE1 GLU   263      48.105  -7.844  80.652  1.00 85.49      A1HN
ATOM   4193  OE2 GLU   263      49.358  -8.625  82.241  1.00 87.06      A1HN
ATOM   4194  C   GLU   263      53.039  -5.562  80.981  1.00 94.35      A1HN
ATOM   4195  O   GLU   263      53.148  -5.462  82.203  1.00 92.82      A1HN
ATOM   4196  N   SER   264      53.022  -4.502  80.191  1.00 93.90      A1HN
ATOM   4197  HN  SER   264      52.972  -4.636  79.208  1.00  0.00      A1HN
ATOM   4198  CA  SER   264      53.047  -3.134  80.703  1.00 93.55      A1HN
ATOM   4199  HA  SER   264      53.639  -3.103  81.609  1.00  0.00      A1HN
ATOM   4200  CB  SER   264      53.699  -2.202  79.682  1.00 92.00      A1HN
ATOM   4201  HB1 SER   264      54.683  -2.635  79.387  1.00  0.00      A1HN
ATOM   4202  HB2 SER   264      53.066  -2.124  78.768  1.00  0.00      A1HN
ATOM   4203  OG  SER   264      53.909  -0.918  80.239  1.00 84.28      A1HN
ATOM   4204  HG1 SER   264      54.531  -0.445  79.670  1.00  0.00      A1HN
ATOM   4205  C   SER   264      51.640  -2.676  81.052  1.00 93.84      A1HN
ATOM   4206  O   SER   264      50.766  -2.630  80.185  1.00 92.41      A1HN
ATOM   4207  N   ILE   265      51.427  -2.304  82.315  1.00 95.25      A1HN
ATOM   4208  HN  ILE   265      52.189  -2.327  82.973  1.00  0.00      A1HN
ATOM   4209  CA  ILE   265      50.126  -1.862  82.828  1.00 95.79      A1HN
ATOM   4210  HA  ILE   265      49.441  -1.741  82.001  1.00  0.00      A1HN
ATOM   4211  CB  ILE   265      49.511  -2.907  83.791  1.00 95.73      A1HN
ATOM   4212  HB  ILE   265      50.173  -2.999  84.684  1.00  0.00      A1HN
ATOM   4213  CG2 ILE   265      48.114  -2.449  84.245  1.00 94.21      A1HN
ATOM   4214 HG21 ILE   265      47.645  -3.211  84.887  1.00  0.00      A1HN
ATOM   4215 HG22 ILE   265      48.158  -1.513  84.838  1.00  0.00      A1HN
ATOM   4216 HG23 ILE   265      47.446  -2.289  83.372  1.00  0.00      A1HN
ATOM   4217  CG1 ILE   265      49.434  -4.303  83.122  1.00 94.09      A1HN
ATOM   4218 HG11 ILE   265      48.845  -4.227  82.182  1.00  0.00      A1HN
ATOM   4219 HG12 ILE   265      50.465  -4.626  82.848  1.00  0.00      A1HN
ATOM   4220  CD1 ILE   265      48.834  -5.404  84.008  1.00 90.79      A1HN
ATOM   4221  HD1 ILE   265      48.940  -6.395  83.516  1.00  0.00      A1HN
ATOM   4222  HD2 ILE   265      49.365  -5.447  84.982  1.00  0.00      A1HN
ATOM   4223  HD3 ILE   265      47.755  -5.229  84.200  1.00  0.00      A1HN
ATOM   4224  C   ILE   265      50.269  -0.494  83.482  1.00 95.66      A1HN
ATOM   4225  O   ILE   265      51.212  -0.224  84.226  1.00 94.70      A1HN
ATOM   4226  N   TRP   266      49.311   0.378  83.208  1.00 95.01      A1HN
ATOM   4227  HN  TRP   266      48.591   0.133  82.567  1.00  0.00      A1HN
ATOM   4228  CA  TRP   266      49.082   1.612  83.934  1.00 94.76      A1HN
ATOM   4229  HA  TRP   266      49.863   1.774  84.667  1.00  0.00      A1HN
ATOM   4230  CB  TRP   266      49.021   2.782  82.955  1.00 93.64      A1HN
ATOM   4231  HB1 TRP   266      48.274   2.559  82.160  1.00  0.00      A1HN
ATOM   4232  HB2 TRP   266      48.668   3.696  83.482  1.00  0.00      A1HN
ATOM   4233  CG  TRP   266      50.310   3.152  82.282  1.00 92.69      A1HN
ATOM   4234  CD1 TRP   266      51.537   2.713  82.619  1.00 89.36      A1HN
ATOM   4235  HD1 TRP   266      51.766   1.980  83.376  1.00  0.00      A1HN
ATOM   4236  NE1 TRP   266      52.485   3.374  81.848  1.00 88.80      A1HN
ATOM   4237  HE1 TRP   266      53.420   3.415  82.126  1.00  0.00      A1HN
ATOM   4238  CE2 TRP   266      51.886   4.270  81.000  1.00 90.01      A1HN
ATOM   4239  CD2 TRP   266      50.498   4.112  81.217  1.00 90.78      A1HN
ATOM   4240  CE3 TRP   266      49.634   4.913  80.447  1.00 88.13      A1HN
ATOM   4241  HE3 TRP   266      48.565   4.831  80.574  1.00  0.00      A1HN
ATOM   4242  CZ3 TRP   266      50.136   5.849  79.547  1.00 85.07      A1HN
ATOM   4243  HZ3 TRP   266      49.450   6.518  79.047  1.00  0.00      A1HN
ATOM   4244  CZ2 TRP   266      52.404   5.235  80.120  1.00 86.73      A1HN
ATOM   4245  HZ2 TRP   266      53.388   5.651  80.274  1.00  0.00      A1HN
ATOM   4246  CH2 TRP   266      51.506   6.019  79.407  1.00 85.59      A1HN
ATOM   4247  HH2 TRP   266      51.881   6.820  78.779  1.00  0.00      A1HN
ATOM   4248  C   TRP   266      47.779   1.493  84.702  1.00 94.89      A1HN
ATOM   4249  O   TRP   266      46.772   1.084  84.144  1.00 93.37      A1HN
ATOM   4250  N   SER   267      47.797   1.852  85.973  1.00 95.55      A1HN
ATOM   4251  HN  SER   267      48.653   2.150  86.410  1.00  0.00      A1HN
ATOM   4252  CA  SER   267      46.627   1.835  86.839  1.00 95.85      A1HN
ATOM   4253  HA  SER   267      45.768   1.475  86.297  1.00  0.00      A1HN
ATOM   4254  CB  SER   267      46.827   0.865  87.999  1.00 95.49      A1HN
ATOM   4255  HB1 SER   267      47.035  -0.153  87.601  1.00  0.00      A1HN
ATOM   4256  HB2 SER   267      47.685   1.182  88.631  1.00  0.00      A1HN
ATOM   4257  OG  SER   267      45.649   0.832  88.768  1.00 91.85      A1HN
ATOM   4258  HG1 SER   267      44.894   0.501  88.223  1.00  0.00      A1HN
ATOM   4259  C   SER   267      46.320   3.249  87.330  1.00 95.91      A1HN
ATOM   4260  O   SER   267      46.893   3.692  88.326  1.00 94.87      A1HN
ATOM   4261  N   PRO   268      45.405   3.960  86.665  1.00 94.67      A1HN
ATOM   4262  CD  PRO   268      44.801   3.615  85.390  1.00 92.37      A1HN
ATOM   4263  HD1 PRO   268      45.531   3.162  84.684  1.00  0.00      A1HN
ATOM   4264  HD2 PRO   268      43.966   2.895  85.566  1.00  0.00      A1HN
ATOM   4265  CA  PRO   268      44.879   5.227  87.154  1.00 94.08      A1HN
ATOM   4266  HA  PRO   268      45.713   5.897  87.309  1.00  0.00      A1HN
ATOM   4267  CB  PRO   268      43.896   5.693  86.082  1.00 92.31      A1HN
ATOM   4268  HB1 PRO   268      43.942   6.782  85.963  1.00  0.00      A1HN
ATOM   4269  HB2 PRO   268      42.844   5.414  86.334  1.00  0.00      A1HN
ATOM   4270  CG  PRO   268      44.275   4.915  84.837  1.00 89.75      A1HN
ATOM   4271  HG1 PRO   268      45.108   5.431  84.313  1.00  0.00      A1HN
ATOM   4272  HG2 PRO   268      43.425   4.776  84.135  1.00  0.00      A1HN
ATOM   4273  C   PRO   268      44.155   5.082  88.489  1.00 94.20      A1HN
ATOM   4274  O   PRO   268      44.106   6.017  89.279  1.00 92.85      A1HN
ATOM   4275  N   ARG   269      43.603   3.895  88.739  1.00 95.20      A1HN
ATOM   4276  HN  ARG   269      43.663   3.167  88.055  1.00  0.00      A1HN
ATOM   4277  CA  ARG   269      42.824   3.558  89.930  1.00 95.10      A1HN
ATOM   4278  HA  ARG   269      42.056   4.307  90.057  1.00  0.00      A1HN
ATOM   4279  CB  ARG   269      42.163   2.199  89.666  1.00 92.91      A1HN
ATOM   4280  HB1 ARG   269      41.686   2.228  88.658  1.00  0.00      A1HN
ATOM   4281  HB2 ARG   269      42.937   1.398  89.638  1.00  0.00      A1HN
ATOM   4282  CG  ARG   269      41.094   1.854  90.700  1.00 85.88      A1HN
ATOM   4283  HG1 ARG   269      41.551   1.770  91.712  1.00  0.00      A1HN
ATOM   4284  HG2 ARG   269      40.308   2.641  90.720  1.00  0.00      A1HN
ATOM   4285  CD  ARG   269      40.440   0.526  90.328  1.00 87.07      A1HN
ATOM   4286  HD1 ARG   269      39.892   0.628  89.361  1.00  0.00      A1HN
ATOM   4287  HD2 ARG   269      41.236  -0.248  90.215  1.00  0.00      A1HN
ATOM   4288  NE  ARG   269      39.504   0.115  91.377  1.00 84.39      A1HN
ATOM   4289  HE  ARG   269      39.300   0.796  92.107  1.00  0.00      A1HN
ATOM   4290  CZ  ARG   269      38.948  -1.054  91.551  1.00 85.47      A1HN
ATOM   4291  NH1 ARG   269      39.090  -2.032  90.703  1.00 75.95      A1HN
ATOM   4292 HH11 ARG   269      38.952  -2.949  91.037  1.00  0.00      A1HN
ATOM   4293 HH12 ARG   269      39.723  -1.849  89.965  1.00  0.00      A1HN
ATOM   4294  NH2 ARG   269      38.240  -1.269  92.617  1.00 75.54      A1HN
ATOM   4295 HH21 ARG   269      37.922  -2.165  92.850  1.00  0.00      A1HN
ATOM   4296 HH22 ARG   269      38.327  -0.559  93.335  1.00  0.00      A1HN
ATOM   4297  C   ARG   269      43.682   3.565  91.188  1.00 95.81      A1HN
ATOM   4298  O   ARG   269      43.311   4.157  92.188  1.00 94.27      A1HN
ATOM   4299  N   PHE   270      44.875   2.974  91.117  1.00 96.96      A1HN
ATOM   4300  HN  PHE   270      45.118   2.439  90.305  1.00  0.00      A1HN
ATOM   4301  CA  PHE   270      45.799   2.910  92.255  1.00 97.37      A1HN
ATOM   4302  HA  PHE   270      45.279   3.189  93.160  1.00  0.00      A1HN
ATOM   4303  CB  PHE   270      46.256   1.457  92.432  1.00 97.25      A1HN
ATOM   4304  HB1 PHE   270      46.802   1.123  91.522  1.00  0.00      A1HN
ATOM   4305  HB2 PHE   270      46.947   1.374  93.299  1.00  0.00      A1HN
ATOM   4306  CG  PHE   270      45.122   0.488  92.679  1.00 97.12      A1HN
ATOM   4307  CD1 PHE   270      44.405   0.528  93.895  1.00 95.26      A1HN
ATOM   4308  HD1 PHE   270      44.678   1.247  94.651  1.00  0.00      A1HN
ATOM   4309  CE1 PHE   270      43.350  -0.363  94.126  1.00 93.96      A1HN
ATOM   4310  HE1 PHE   270      42.806  -0.333  95.059  1.00  0.00      A1HN
ATOM   4311  CZ  PHE   270      42.997  -1.298  93.141  1.00 94.92      A1HN
ATOM   4312  HZ  PHE   270      42.181  -1.987  93.313  1.00  0.00      A1HN
ATOM   4313  CD2 PHE   270      44.755  -0.448  91.697  1.00 95.11      A1HN
ATOM   4314  HD2 PHE   270      45.304  -0.512  90.773  1.00  0.00      A1HN
ATOM   4315  CE2 PHE   270      43.695  -1.343  91.926  1.00 94.04      A1HN
ATOM   4316  HE2 PHE   270      43.430  -2.071  91.172  1.00  0.00      A1HN
ATOM   4317  C   PHE   270      46.982   3.883  92.156  1.00 97.46      A1HN
ATOM   4318  O   PHE   270      47.822   3.935  93.052  1.00 95.91      A1HN
ATOM   4319  N   GLY   271      47.082   4.640  91.062  1.00 96.70      A1HN
ATOM   4320  HN  GLY   271      46.401   4.556  90.335  1.00  0.00      A1HN
ATOM   4321  CA  GLY   271      48.240   5.493  90.802  1.00 96.96      A1HN
ATOM   4322  HA1 GLY   271      48.344   6.161  91.634  1.00  0.00      A1HN
ATOM   4323  HA2 GLY   271      48.067   5.996  89.865  1.00  0.00      A1HN
ATOM   4324  C   GLY   271      49.538   4.699  90.650  1.00 97.35      A1HN
ATOM   4325  O   GLY   271      50.590   5.124  91.124  1.00 96.39      A1HN
ATOM   4326  N   LEU   272      49.447   3.526  90.022  1.00 97.09      A1HN
ATOM   4327  HN  LEU   272      48.566   3.275  89.620  1.00  0.00      A1HN
ATOM   4328  CA  LEU   272      50.554   2.599  89.842  1.00 97.32      A1HN
ATOM   4329  HA  LEU   272      51.448   3.008  90.291  1.00  0.00      A1HN
ATOM   4330  CB  LEU   272      50.232   1.247  90.519  1.00 97.27      A1HN
ATOM   4331  HB1 LEU   272      49.298   0.838  90.077  1.00  0.00      A1HN
ATOM   4332  HB2 LEU   272      51.050   0.523  90.299  1.00  0.00      A1HN
ATOM   4333  CG  LEU   272      50.060   1.295  92.045  1.00 96.49      A1HN
ATOM   4334  HG  LEU   272      49.249   2.019  92.296  1.00  0.00      A1HN
ATOM   4335  CD1 LEU   272      49.658  -0.083  92.568  1.00 94.67      A1HN
ATOM   4336 HD11 LEU   272      49.490  -0.052  93.666  1.00  0.00      A1HN
ATOM   4337 HD12 LEU   272      48.719  -0.428  92.084  1.00  0.00      A1HN
ATOM   4338 HD13 LEU   272      50.452  -0.831  92.355  1.00  0.00      A1HN
ATOM   4339  CD2 LEU   272      51.330   1.717  92.757  1.00 94.56      A1HN
ATOM   4340 HD21 LEU   272      51.191   1.650  93.857  1.00  0.00      A1HN
ATOM   4341 HD22 LEU   272      52.172   1.050  92.469  1.00  0.00      A1HN
ATOM   4342 HD23 LEU   272      51.606   2.761  92.497  1.00  0.00      A1HN
ATOM   4343  C   LEU   272      50.869   2.397  88.361  1.00 96.92      A1HN
ATOM   4344  O   LEU   272      50.014   2.487  87.489  1.00 95.76      A1HN
ATOM   4345  N   LYS   273      52.130   2.064  88.085  1.00 96.41      A1HN
ATOM   4346  HN  LYS   273      52.831   2.063  88.806  1.00  0.00      A1HN
ATOM   4347  CA  LYS   273      52.551   1.503  86.803  1.00 95.91      A1HN
ATOM   4348  HA  LYS   273      51.690   1.066  86.315  1.00  0.00      A1HN
ATOM   4349  CB  LYS   273      53.138   2.595  85.889  1.00 94.79      A1HN
ATOM   4350  HB1 LYS   273      53.337   2.154  84.886  1.00  0.00      A1HN
ATOM   4351  HB2 LYS   273      52.379   3.397  85.765  1.00  0.00      A1HN
ATOM   4352  CG  LYS   273      54.451   3.183  86.421  1.00 94.00      A1HN
ATOM   4353  HG1 LYS   273      54.290   3.536  87.464  1.00  0.00      A1HN
ATOM   4354  HG2 LYS   273      55.231   2.384  86.454  1.00  0.00      A1HN
ATOM   4355  CD  LYS   273      54.959   4.348  85.567  1.00 92.23      A1HN
ATOM   4356  HD1 LYS   273      55.145   4.001  84.526  1.00  0.00      A1HN
ATOM   4357  HD2 LYS   273      54.181   5.142  85.545  1.00  0.00      A1HN
ATOM   4358  CE  LYS   273      56.249   4.875  86.181  1.00 89.15      A1HN
ATOM   4359  HE1 LYS   273      56.108   5.048  87.273  1.00  0.00      A1HN
ATOM   4360  HE2 LYS   273      57.060   4.121  86.049  1.00  0.00      A1HN
ATOM   4361  NZ  LYS   273      56.703   6.148  85.584  1.00 85.90      A1HN
ATOM   4362  HZ1 LYS   273      57.652   6.374  85.951  1.00  0.00      A1HN
ATOM   4363  HZ2 LYS   273      56.755   6.006  84.546  1.00  0.00      A1HN
ATOM   4364  HZ3 LYS   273      56.037   6.906  85.820  1.00  0.00      A1HN
ATOM   4365  C   LYS   273      53.516   0.357  87.048  1.00 96.19      A1HN
ATOM   4366  O   LYS   273      54.188   0.311  88.078  1.00 95.17      A1HN
ATOM   4367  N   GLY   274      53.619  -0.548  86.100  1.00 95.52      A1HN
ATOM   4368  HN  GLY   274      53.059  -0.527  85.269  1.00  0.00      A1HN
ATOM   4369  CA  GLY   274      54.549  -1.653  86.231  1.00 95.55      A1HN
ATOM   4370  HA1 GLY   274      54.418  -2.194  87.162  1.00  0.00      A1HN
ATOM   4371  HA2 GLY   274      55.258  -0.917  85.915  1.00  0.00      A1HN
ATOM   4372  C   GLY   274      54.615  -2.494  84.970  1.00 95.51      A1HN
ATOM   4373  O   GLY   274      53.831  -2.313  84.037  1.00 94.65      A1HN
ATOM   4374  N   LYS   275      55.569  -3.408  84.977  1.00 95.65      A1HN
ATOM   4375  HN  LYS   275      56.212  -3.415  85.747  1.00  0.00      A1HN
ATOM   4376  CA  LYS   275      55.759  -4.388  83.922  1.00 95.46      A1HN
ATOM   4377  HA  LYS   275      54.908  -4.372  83.264  1.00  0.00      A1HN
ATOM   4378  CB  LYS   275      57.023  -4.025  83.138  1.00 93.82      A1HN
ATOM   4379  HB1 LYS   275      57.169  -2.921  83.198  1.00  0.00      A1HN
ATOM   4380  HB2 LYS   275      57.921  -4.506  83.590  1.00  0.00      A1HN
ATOM   4381  CG  LYS   275      56.888  -4.407  81.667  1.00 89.03      A1HN
ATOM   4382  HG1 LYS   275      56.738  -5.509  81.586  1.00  0.00      A1HN
ATOM   4383  HG2 LYS   275      55.998  -3.897  81.237  1.00  0.00      A1HN
ATOM   4384  CD  LYS   275      58.158  -4.002  80.920  1.00 86.20      A1HN
ATOM   4385  HD1 LYS   275      58.431  -2.950  81.162  1.00  0.00      A1HN
ATOM   4386  HD2 LYS   275      58.979  -4.655  81.304  1.00  0.00      A1HN
ATOM   4387  CE  LYS   275      57.947  -4.171  79.424  1.00 79.58      A1HN
ATOM   4388  HE1 LYS   275      57.365  -5.080  79.234  1.00  0.00      A1HN
ATOM   4389  HE2 LYS   275      57.376  -3.306  79.020  1.00  0.00      A1HN
ATOM   4390  NZ  LYS   275      59.242  -4.249  78.717  1.00 72.59      A1HN
ATOM   4391  HZ1 LYS   275      59.145  -4.353  77.698  1.00  0.00      A1HN
ATOM   4392  HZ2 LYS   275      59.849  -3.458  78.993  1.00  0.00      A1HN
ATOM   4393  HZ3 LYS   275      59.677  -5.130  79.123  1.00  0.00      A1HN
ATOM   4394  C   LYS   275      55.830  -5.756  84.587  1.00 96.18      A1HN
ATOM   4395  O   LYS   275      56.677  -5.954  85.453  1.00 95.17      A1HN
ATOM   4396  N   ILE   276      54.907  -6.629  84.231  1.00 96.57      A1HN
ATOM   4397  HN  ILE   276      54.216  -6.377  83.552  1.00  0.00      A1HN
ATOM   4398  CA  ILE   276      54.833  -7.987  84.779  1.00 96.92      A1HN
ATOM   4399  HA  ILE   276      55.262  -7.999  85.773  1.00  0.00      A1HN
ATOM   4400  CB  ILE   276      53.372  -8.462  84.859  1.00 97.04      A1HN
ATOM   4401  HB  ILE   276      52.938  -8.451  83.832  1.00  0.00      A1HN
ATOM   4402  CG2 ILE   276      53.329  -9.903  85.395  1.00 96.23      A1HN
ATOM   4403 HG21 ILE   276      52.288 -10.288  85.392  1.00  0.00      A1HN
ATOM   4404 HG22 ILE   276      53.921 -10.586  84.753  1.00  0.00      A1HN
ATOM   4405 HG23 ILE   276      53.735  -9.950  86.427  1.00  0.00      A1HN
ATOM   4406  CG1 ILE   276      52.532  -7.514  85.747  1.00 96.23      A1HN
ATOM   4407 HG11 ILE   276      52.964  -7.515  86.771  1.00  0.00      A1HN
ATOM   4408 HG12 ILE   276      52.623  -6.476  85.354  1.00  0.00      A1HN
ATOM   4409  CD1 ILE   276      51.041  -7.861  85.811  1.00 94.34      A1HN
ATOM   4410  HD1 ILE   276      50.491  -7.117  86.425  1.00  0.00      A1HN
ATOM   4411  HD2 ILE   276      50.609  -7.857  84.784  1.00  0.00      A1HN
ATOM   4412  HD3 ILE   276      50.869  -8.864  86.245  1.00  0.00      A1HN
ATOM   4413  C   ILE   276      55.696  -8.866  83.884  1.00 96.74      A1HN
ATOM   4414  O   ILE   276      55.428  -8.946  82.693  1.00 95.72      A1HN
ATOM   4415  N   ASP   277      56.698  -9.518  84.460  1.00 96.73      A1HN
ATOM   4416  HN  ASP   277      56.993  -9.307  85.389  1.00  0.00      A1HN
ATOM   4417  CA  ASP   277      57.646 -10.338  83.690  1.00 96.67      A1HN
ATOM   4418  HA  ASP   277      58.176  -9.687  83.002  1.00  0.00      A1HN
ATOM   4419  CB  ASP   277      58.646 -11.022  84.636  1.00 96.07      A1HN
ATOM   4420  HB1 ASP   277      58.103 -11.593  85.416  1.00  0.00      A1HN
ATOM   4421  HB2 ASP   277      59.295 -11.722  84.071  1.00  0.00      A1HN
ATOM   4422  CG  ASP   277      59.600 -10.072  85.362  1.00 95.19      A1HN
ATOM   4423  OD1 ASP   277      59.862  -8.971  84.845  1.00 91.66      A1HN
ATOM   4424  OD2 ASP   277      60.093 -10.487  86.434  1.00 91.18      A1HN
ATOM   4425  C   ASP   277      56.925 -11.406  82.859  1.00 96.60      A1HN
ATOM   4426  O   ASP   277      57.108 -11.505  81.651  1.00 95.17      A1HN
ATOM   4427  N   VAL   278      56.062 -12.174  83.519  1.00 97.89      A1HN
ATOM   4428  HN  VAL   278      55.986 -12.081  84.512  1.00  0.00      A1HN
ATOM   4429  CA  VAL   278      55.213 -13.169  82.862  1.00 98.04      A1HN
ATOM   4430  HA  VAL   278      55.056 -12.870  81.834  1.00  0.00      A1HN
ATOM   4431  CB  VAL   278      55.840 -14.583  82.886  1.00 97.69      A1HN
ATOM   4432  HB  VAL   278      55.806 -14.963  83.934  1.00  0.00      A1HN
ATOM   4433  CG1 VAL   278      55.079 -15.538  81.968  1.00 95.70      A1HN
ATOM   4434 HG11 VAL   278      55.515 -16.553  82.041  1.00  0.00      A1HN
ATOM   4435 HG12 VAL   278      54.004 -15.597  82.235  1.00  0.00      A1HN
ATOM   4436 HG13 VAL   278      55.149 -15.197  80.911  1.00  0.00      A1HN
ATOM   4437  CG2 VAL   278      57.306 -14.600  82.437  1.00 95.55      A1HN
ATOM   4438 HG21 VAL   278      57.692 -15.640  82.403  1.00  0.00      A1HN
ATOM   4439 HG22 VAL   278      57.402 -14.150  81.426  1.00  0.00      A1HN
ATOM   4440 HG23 VAL   278      57.941 -14.023  83.143  1.00  0.00      A1HN
ATOM   4441  C   VAL   278      53.846 -13.186  83.541  1.00 98.15      A1HN
ATOM   4442  O   VAL   278      53.746 -13.280  84.761  1.00 97.48      A1HN
ATOM   4443  N   THR   279      52.788 -13.151  82.754  1.00 98.22      A1HN
ATOM   4444  HN  THR   279      52.898 -13.005  81.765  1.00  0.00      A1HN
ATOM   4445  CA  THR   279      51.430 -13.430  83.230  1.00 98.10      A1HN
ATOM   4446  HA  THR   279      51.386 -13.346  84.307  1.00  0.00      A1HN
ATOM   4447  CB  THR   279      50.424 -12.432  82.651  1.00 97.44      A1HN
ATOM   4448  HB  THR   279      50.449 -12.487  81.537  1.00  0.00      A1HN
ATOM   4449  OG1 THR   279      50.764 -11.119  83.049  1.00 93.12      A1HN
ATOM   4450  HG1 THR   279      50.254 -10.464  82.535  1.00  0.00      A1HN
ATOM   4451  CG2 THR   279      49.011 -12.680  83.166  1.00 92.56      A1HN
ATOM   4452 HG21 THR   279      48.314 -11.939  82.725  1.00  0.00      A1HN
ATOM   4453 HG22 THR   279      48.662 -13.693  82.885  1.00  0.00      A1HN
ATOM   4454 HG23 THR   279      48.984 -12.584  84.273  1.00  0.00      A1HN
ATOM   4455  C   THR   279      51.083 -14.867  82.854  1.00 98.15      A1HN
ATOM   4456  O   THR   279      51.136 -15.229  81.683  1.00 97.13      A1HN
ATOM   4457  N   VAL   280      50.729 -15.686  83.843  1.00 98.02      A1HN
ATOM   4458  HN  VAL   280      50.645 -15.348  84.787  1.00  0.00      A1HN
ATOM   4459  CA  VAL   280      50.502 -17.121  83.652  1.00 97.96      A1HN
ATOM   4460  HA  VAL   280      50.584 -17.361  82.601  1.00  0.00      A1HN
ATOM   4461  CB  VAL   280      51.551 -17.990  84.389  1.00 97.08      A1HN
ATOM   4462  HB  VAL   280      51.239 -19.059  84.300  1.00  0.00      A1HN
ATOM   4463  CG1 VAL   280      52.927 -17.850  83.730  1.00 92.98      A1HN
ATOM   4464 HG11 VAL   280      53.654 -18.546  84.200  1.00  0.00      A1HN
ATOM   4465 HG12 VAL   280      52.876 -18.076  82.644  1.00  0.00      A1HN
ATOM   4466 HG13 VAL   280      53.310 -16.816  83.866  1.00  0.00      A1HN
ATOM   4467  CG2 VAL   280      51.694 -17.647  85.878  1.00 91.95      A1HN
ATOM   4468 HG21 VAL   280      52.388 -18.355  86.377  1.00  0.00      A1HN
ATOM   4469 HG22 VAL   280      52.097 -16.619  86.006  1.00  0.00      A1HN
ATOM   4470 HG23 VAL   280      50.714 -17.688  86.395  1.00  0.00      A1HN
ATOM   4471  C   VAL   280      49.091 -17.536  84.057  1.00 98.06      A1HN
ATOM   4472  O   VAL   280      48.526 -17.044  85.028  1.00 97.08      A1HN
ATOM   4473  N   GLY   281      48.530 -18.474  83.309  1.00 97.51      A1HN
ATOM   4474  HN  GLY   281      49.046 -18.828  82.520  1.00  0.00      A1HN
ATOM   4475  CA  GLY   281      47.349 -19.220  83.726  1.00 97.31      A1HN
ATOM   4476  HA1 GLY   281      46.961 -19.717  82.855  1.00  0.00      A1HN
ATOM   4477  HA2 GLY   281      46.643 -18.556  84.208  1.00  0.00      A1HN
ATOM   4478  C   GLY   281      47.751 -20.306  84.718  1.00 97.30      A1HN
ATOM   4479  O   GLY   281      48.594 -21.147  84.407  1.00 96.04      A1HN
ATOM   4480  N   VAL   282      47.129 -20.313  85.900  1.00 96.76      A1HN
ATOM   4481  HN  VAL   282      46.441 -19.612  86.124  1.00  0.00      A1HN
ATOM   4482  CA  VAL   282      47.456 -21.215  87.004  1.00 96.63      A1HN
ATOM   4483  HA  VAL   282      48.174 -21.946  86.667  1.00  0.00      A1HN
ATOM   4484  CB  VAL   282      48.068 -20.448  88.193  1.00 95.43      A1HN
ATOM   4485  HB  VAL   282      47.289 -19.774  88.624  1.00  0.00      A1HN
ATOM   4486  CG1 VAL   282      48.567 -21.404  89.278  1.00 89.41      A1HN
ATOM   4487 HG11 VAL   282      49.024 -20.823  90.108  1.00  0.00      A1HN
ATOM   4488 HG12 VAL   282      47.743 -22.012  89.704  1.00  0.00      A1HN
ATOM   4489 HG13 VAL   282      49.339 -22.089  88.867  1.00  0.00      A1HN
ATOM   4490  CG2 VAL   282      49.257 -19.584  87.760  1.00 88.93      A1HN
ATOM   4491 HG21 VAL   282      49.686 -19.057  88.638  1.00  0.00      A1HN
ATOM   4492 HG22 VAL   282      50.047 -20.210  87.294  1.00  0.00      A1HN
ATOM   4493 HG23 VAL   282      48.935 -18.811  87.031  1.00  0.00      A1HN
ATOM   4494  C   VAL   282      46.204 -21.964  87.440  1.00 96.44      A1HN
ATOM   4495  O   VAL   282      45.138 -21.366  87.611  1.00 94.87      A1HN
ATOM   4496  N   LYS   283      46.331 -23.263  87.660  1.00 95.05      A1HN
ATOM   4497  HN  LYS   283      47.225 -23.700  87.516  1.00  0.00      A1HN
ATOM   4498  CA  LYS   283      45.325 -24.055  88.357  1.00 94.70      A1HN
ATOM   4499  HA  LYS   283      44.396 -23.505  88.411  1.00  0.00      A1HN
ATOM   4500  CB  LYS   283      45.046 -25.368  87.636  1.00 94.02      A1HN
ATOM   4501  HB1 LYS   283      46.003 -25.919  87.497  1.00  0.00      A1HN
ATOM   4502  HB2 LYS   283      44.392 -26.009  88.268  1.00  0.00      A1HN
ATOM   4503  CG  LYS   283      44.378 -25.183  86.260  1.00 91.55      A1HN
ATOM   4504  HG1 LYS   283      43.428 -24.615  86.374  1.00  0.00      A1HN
ATOM   4505  HG2 LYS   283      45.066 -24.598  85.624  1.00  0.00      A1HN
ATOM   4506  CD  LYS   283      44.104 -26.579  85.694  1.00 89.48      A1HN
ATOM   4507  HD1 LYS   283      45.014 -27.170  85.951  1.00  0.00      A1HN
ATOM   4508  HD2 LYS   283      43.254 -27.059  86.222  1.00  0.00      A1HN
ATOM   4509  CE  LYS   283      43.894 -26.603  84.186  1.00 84.46      A1HN
ATOM   4510  HE1 LYS   283      42.822 -26.521  83.914  1.00  0.00      A1HN
ATOM   4511  HE2 LYS   283      44.464 -25.788  83.694  1.00  0.00      A1HN
ATOM   4512  NZ  LYS   283      44.440 -27.897  83.663  1.00 77.61      A1HN
ATOM   4513  HZ1 LYS   283      44.485 -27.936  82.631  1.00  0.00      A1HN
ATOM   4514  HZ2 LYS   283      45.435 -27.993  84.020  1.00  0.00      A1HN
ATOM   4515  HZ3 LYS   283      43.927 -28.712  84.042  1.00  0.00      A1HN
ATOM   4516  C   LYS   283      45.775 -24.307  89.787  1.00 94.61      A1HN
ATOM   4517  O   LYS   283      46.874 -24.800  90.023  1.00 93.07      A1HN
ATOM   4518  N   ILE   284      44.898 -24.009  90.723  1.00 93.61      A1HN
ATOM   4519  HN  ILE   284      44.036 -23.559  90.470  1.00  0.00      A1HN
ATOM   4520  CA  ILE   284      45.089 -24.288  92.140  1.00 93.19      A1HN
ATOM   4521  HA  ILE   284      46.123 -24.544  92.331  1.00  0.00      A1HN
ATOM   4522  CB  ILE   284      44.722 -23.062  93.001  1.00 92.43      A1HN
ATOM   4523  HB  ILE   284      43.636 -22.854  92.862  1.00  0.00      A1HN
ATOM   4524  CG2 ILE   284      44.991 -23.376  94.486  1.00 90.11      A1HN
ATOM   4525 HG21 ILE   284      44.712 -22.518  95.132  1.00  0.00      A1HN
ATOM   4526 HG22 ILE   284      44.402 -24.254  94.823  1.00  0.00      A1HN
ATOM   4527 HG23 ILE   284      46.070 -23.594  94.632  1.00  0.00      A1HN
ATOM   4528  CG1 ILE   284      45.502 -21.800  92.559  1.00 90.53      A1HN
ATOM   4529 HG11 ILE   284      46.583 -21.947  92.779  1.00  0.00      A1HN
ATOM   4530 HG12 ILE   284      45.409 -21.666  91.457  1.00  0.00      A1HN
ATOM   4531  CD1 ILE   284      45.002 -20.514  93.225  1.00 85.56      A1HN
ATOM   4532  HD1 ILE   284      45.580 -19.658  92.836  1.00  0.00      A1HN
ATOM   4533  HD2 ILE   284      43.927 -20.353  92.998  1.00  0.00      A1HN
ATOM   4534  HD3 ILE   284      45.138 -20.551  94.326  1.00  0.00      A1HN
ATOM   4535  C   ILE   284      44.234 -25.506  92.474  1.00 92.63      A1HN
ATOM   4536  O   ILE   284      43.002 -25.417  92.488  1.00 90.57      A1HN
ATOM   4537  N   HSE   285      44.875 -26.636  92.725  1.00 91.91      A1HN
ATOM   4538  HN  HSE   285      45.880 -26.655  92.679  1.00  0.00      A1HN
ATOM   4539  CA  HSE   285      44.228 -27.892  93.066  1.00 91.30      A1HN
ATOM   4540  HA  HSE   285      43.221 -27.903  92.666  1.00  0.00      A1HN
ATOM   4541  CB  HSE   285      44.997 -29.056  92.447  1.00 90.64      A1HN
ATOM   4542  HB1 HSE   285      46.027 -29.065  92.845  1.00  0.00      A1HN
ATOM   4543  HB2 HSE   285      44.506 -30.020  92.699  1.00  0.00      A1HN
ATOM   4544  ND1 HSE   285      44.114 -29.306  90.035  1.00 80.08      A1HN
ATOM   4545  CG  HSE   285      45.102 -28.983  90.943  1.00 90.46      A1HN
ATOM   4546  CE1 HSE   285      44.624 -29.151  88.800  1.00 83.87      A1HN
ATOM   4547  HE1 HSE   285      44.105 -29.361  87.865  1.00  0.00      A1HN
ATOM   4548  NE2 HSE   285      45.886 -28.720  88.877  1.00 85.26      A1HN
ATOM   4549  HE2 HSE   285      46.494 -28.569  88.076  1.00  0.00      A1HN
ATOM   4550  CD2 HSE   285      46.206 -28.610  90.223  1.00 81.69      A1HN
ATOM   4551  HD2 HSE   285      47.175 -28.286  90.577  1.00  0.00      A1HN
ATOM   4552  C   HSE   285      44.130 -28.022  94.592  1.00 90.53      A1HN
ATOM   4553  O   HSE   285      45.145 -28.056  95.289  1.00 87.84      A1HN
ATOM   4554  N   ARG   286      42.889 -28.118  95.111  1.00 88.72      A1HN
ATOM   4555  HN  ARG   286      42.090 -28.071  94.496  1.00  0.00      A1HN
ATOM   4556  CA  ARG   286      42.589 -28.374  96.524  1.00 87.25      A1HN
ATOM   4557  HA  ARG   286      43.501 -28.628  97.048  1.00  0.00      A1HN
ATOM   4558  CB  ARG   286      41.980 -27.136  97.185  1.00 84.58      A1HN
ATOM   4559  HB1 ARG   286      41.136 -26.766  96.560  1.00  0.00      A1HN
ATOM   4560  HB2 ARG   286      41.574 -27.417  98.185  1.00  0.00      A1HN
ATOM   4561  CG  ARG   286      43.023 -26.031  97.385  1.00 80.08      A1HN
ATOM   4562  HG1 ARG   286      43.881 -26.452  97.958  1.00  0.00      A1HN
ATOM   4563  HG2 ARG   286      43.392 -25.658  96.405  1.00  0.00      A1HN
ATOM   4564  CD  ARG   286      42.393 -24.900  98.190  1.00 77.37      A1HN
ATOM   4565  HD1 ARG   286      41.544 -24.470  97.609  1.00  0.00      A1HN
ATOM   4566  HD2 ARG   286      42.007 -25.295  99.160  1.00  0.00      A1HN
ATOM   4567  NE  ARG   286      43.371 -23.833  98.492  1.00 74.08      A1HN
ATOM   4568  HE  ARG   286      44.339 -24.041  98.533  1.00  0.00      A1HN
ATOM   4569  CZ  ARG   286      43.070 -22.648  98.985  1.00 69.16      A1HN
ATOM   4570  NH1 ARG   286      41.854 -22.334  99.265  1.00 61.71      A1HN
ATOM   4571 HH11 ARG   286      41.667 -21.344  99.258  1.00  0.00      A1HN
ATOM   4572 HH12 ARG   286      41.125 -22.921  98.982  1.00  0.00      A1HN
ATOM   4573  NH2 ARG   286      43.986 -21.766  99.192  1.00 63.37      A1HN
ATOM   4574 HH21 ARG   286      43.630 -20.905  99.528  1.00  0.00      A1HN
ATOM   4575 HH22 ARG   286      44.948 -21.968  99.355  1.00  0.00      A1HN
ATOM   4576  C   ARG   286      41.665 -29.577  96.641  1.00 85.87      A1HN
ATOM   4577  O   ARG   286      40.452 -29.463  96.441  1.00 79.19      A1HN
ATOM   4578  N   GLY   287      42.239 -30.725  96.927  1.00 84.00      A1HN
ATOM   4579  HN  GLY   287      43.225 -30.765  97.055  1.00  0.00      A1HN
ATOM   4580  CA  GLY   287      41.518 -31.990  96.858  1.00 82.54      A1HN
ATOM   4581  HA1 GLY   287      40.716 -31.975  97.581  1.00  0.00      A1HN
ATOM   4582  HA2 GLY   287      42.227 -32.789  97.013  1.00  0.00      A1HN
ATOM   4583  C   GLY   287      40.916 -32.198  95.463  1.00 83.47      A1HN
ATOM   4584  O   GLY   287      41.639 -32.169  94.474  1.00 77.11      A1HN
ATOM   4585  N   TYR   288      39.589 -32.360  95.402  1.00 86.22      A1HN
ATOM   4586  HN  TYR   288      39.051 -32.409  96.231  1.00  0.00      A1HN
ATOM   4587  CA  TYR   288      38.865 -32.554  94.145  1.00 85.56      A1HN
ATOM   4588  HA  TYR   288      39.511 -33.070  93.446  1.00  0.00      A1HN
ATOM   4589  CB  TYR   288      37.629 -33.425  94.402  1.00 82.58      A1HN
ATOM   4590  HB1 TYR   288      36.904 -32.890  95.051  1.00  0.00      A1HN
ATOM   4591  HB2 TYR   288      37.120 -33.650  93.437  1.00  0.00      A1HN
ATOM   4592  CG  TYR   288      37.961 -34.754  95.054  1.00 75.64      A1HN
ATOM   4593  CD1 TYR   288      38.528 -35.789  94.285  1.00 68.09      A1HN
ATOM   4594  HD1 TYR   288      38.715 -35.631  93.233  1.00  0.00      A1HN
ATOM   4595  CE1 TYR   288      38.856 -37.021  94.874  1.00 57.47      A1HN
ATOM   4596  HE1 TYR   288      39.292 -37.815  94.287  1.00  0.00      A1HN
ATOM   4597  CZ  TYR   288      38.612 -37.212  96.243  1.00 57.40      A1HN
ATOM   4598  OH  TYR   288      38.934 -38.410  96.825  1.00 51.86      A1HN
ATOM   4599  HH  TYR   288      38.641 -38.384  97.737  1.00  0.00      A1HN
ATOM   4600  CD2 TYR   288      37.723 -34.958  96.420  1.00 67.01      A1HN
ATOM   4601  HD2 TYR   288      37.282 -34.172  97.012  1.00  0.00      A1HN
ATOM   4602  CE2 TYR   288      38.051 -36.191  97.030  1.00 58.70      A1HN
ATOM   4603  HE2 TYR   288      37.863 -36.342  98.081  1.00  0.00      A1HN
ATOM   4604  C   TYR   288      38.460 -31.239  93.451  1.00 85.62      A1HN
ATOM   4605  O   TYR   288      37.914 -31.258  92.348  1.00 80.55      A1HN
ATOM   4606  N   LYS   289      38.673 -30.089  94.087  1.00 85.41      A1HN
ATOM   4607  HN  LYS   289      39.232 -30.077  94.916  1.00  0.00      A1HN
ATOM   4608  CA  LYS   289      38.316 -28.788  93.525  1.00 86.02      A1HN
ATOM   4609  HA  LYS   289      37.577 -28.925  92.746  1.00  0.00      A1HN
ATOM   4610  CB  LYS   289      37.711 -27.864  94.591  1.00 81.53      A1HN
ATOM   4611  HB1 LYS   289      38.408 -27.809  95.458  1.00  0.00      A1HN
ATOM   4612  HB2 LYS   289      37.610 -26.839  94.166  1.00  0.00      A1HN
ATOM   4613  CG  LYS   289      36.323 -28.342  95.044  1.00 71.28      A1HN
ATOM   4614  HG1 LYS   289      35.673 -28.450  94.145  1.00  0.00      A1HN
ATOM   4615  HG2 LYS   289      36.422 -29.348  95.512  1.00  0.00      A1HN
ATOM   4616  CD  LYS   289      35.702 -27.339  96.034  1.00 65.83      A1HN
ATOM   4617  HD1 LYS   289      36.380 -27.249  96.912  1.00  0.00      A1HN
ATOM   4618  HD2 LYS   289      35.643 -26.345  95.535  1.00  0.00      A1HN
ATOM   4619  CE  LYS   289      34.310 -27.807  96.464  1.00 56.46      A1HN
ATOM   4620  HE1 LYS   289      33.642 -27.884  95.577  1.00  0.00      A1HN
ATOM   4621  HE2 LYS   289      34.378 -28.809  96.944  1.00  0.00      A1HN
ATOM   4622  NZ  LYS   289      33.683 -26.873  97.436  1.00 49.51      A1HN
ATOM   4623  HZ1 LYS   289      32.752 -27.234  97.727  1.00  0.00      A1HN
ATOM   4624  HZ2 LYS   289      34.289 -26.775  98.275  1.00  0.00      A1HN
ATOM   4625  HZ3 LYS   289      33.561 -25.940  96.992  1.00  0.00      A1HN
ATOM   4626  C   LYS   289      39.530 -28.156  92.861  1.00 87.87      A1HN
ATOM   4627  O   LYS   289      40.595 -28.062  93.462  1.00 85.05      A1HN
ATOM   4628  N   THR   290      39.319 -27.674  91.642  1.00 89.61      A1HN
ATOM   4629  HN  THR   290      38.474 -27.865  91.154  1.00  0.00      A1HN
ATOM   4630  CA  THR   290      40.327 -26.915  90.907  1.00 90.32      A1HN
ATOM   4631  HA  THR   290      41.228 -26.832  91.495  1.00  0.00      A1HN
ATOM   4632  CB  THR   290      40.698 -27.609  89.589  1.00 87.76      A1HN
ATOM   4633  HB  THR   290      39.788 -27.687  88.948  1.00  0.00      A1HN
ATOM   4634  OG1 THR   290      41.152 -28.916  89.862  1.00 76.28      A1HN
ATOM   4635  HG1 THR   290      42.093 -28.875  90.108  1.00  0.00      A1HN
ATOM   4636  CG2 THR   290      41.812 -26.894  88.843  1.00 74.89      A1HN
ATOM   4637 HG21 THR   290      42.101 -27.488  87.952  1.00  0.00      A1HN
ATOM   4638 HG22 THR   290      41.491 -25.885  88.510  1.00  0.00      A1HN
ATOM   4639 HG23 THR   290      42.704 -26.788  89.499  1.00  0.00      A1HN
ATOM   4640  C   THR   290      39.813 -25.502  90.650  1.00 91.05      A1HN
ATOM   4641  O   THR   290      38.725 -25.328  90.100  1.00 88.67      A1HN
ATOM   4642  N   LYS   291      40.595 -24.504  91.022  1.00 91.49      A1HN
ATOM   4643  HN  LYS   291      41.451 -24.713  91.504  1.00  0.00      A1HN
ATOM   4644  CA  LYS   291      40.324 -23.099  90.720  1.00 91.48      A1HN
ATOM   4645  HA  LYS   291      39.340 -23.013  90.277  1.00  0.00      A1HN
ATOM   4646  CB  LYS   291      40.335 -22.294  92.030  1.00 88.65      A1HN
ATOM   4647  HB1 LYS   291      39.792 -22.896  92.795  1.00  0.00      A1HN
ATOM   4648  HB2 LYS   291      41.381 -22.175  92.389  1.00  0.00      A1HN
ATOM   4649  CG  LYS   291      39.633 -20.923  91.919  1.00 79.36      A1HN
ATOM   4650  HG1 LYS   291      40.161 -20.289  91.172  1.00  0.00      A1HN
ATOM   4651  HG2 LYS   291      38.593 -21.090  91.557  1.00  0.00      A1HN
ATOM   4652  CD  LYS   291      39.596 -20.221  93.297  1.00 77.21      A1HN
ATOM   4653  HD1 LYS   291      39.175 -20.937  94.040  1.00  0.00      A1HN
ATOM   4654  HD2 LYS   291      40.638 -19.988  93.609  1.00  0.00      A1HN
ATOM   4655  CE  LYS   291      38.738 -18.948  93.286  1.00 68.30      A1HN
ATOM   4656  HE1 LYS   291      39.124 -18.214  92.550  1.00  0.00      A1HN
ATOM   4657  HE2 LYS   291      37.696 -19.214  92.999  1.00  0.00      A1HN
ATOM   4658  NZ  LYS   291      38.679 -18.292  94.619  1.00 61.93      A1HN
ATOM   4659  HZ1 LYS   291      37.971 -17.534  94.677  1.00  0.00      A1HN
ATOM   4660  HZ2 LYS   291      38.442 -18.972  95.375  1.00  0.00      A1HN
ATOM   4661  HZ3 LYS   291      39.573 -17.859  94.927  1.00  0.00      A1HN
ATOM   4662  C   LYS   291      41.339 -22.613  89.685  1.00 92.86      A1HN
ATOM   4663  O   LYS   291      42.536 -22.696  89.926  1.00 91.51      A1HN
ATOM   4664  N   TYR   292      40.859 -22.115  88.542  1.00 94.78      A1HN
ATOM   4665  HN  TYR   292      39.883 -22.096  88.350  1.00  0.00      A1HN
ATOM   4666  CA  TYR   292      41.725 -21.509  87.531  1.00 95.52      A1HN
ATOM   4667  HA  TYR   292      42.720 -21.925  87.618  1.00  0.00      A1HN
ATOM   4668  CB  TYR   292      41.195 -21.819  86.129  1.00 95.16      A1HN
ATOM   4669  HB1 TYR   292      41.146 -22.919  85.982  1.00  0.00      A1HN
ATOM   4670  HB2 TYR   292      40.165 -21.412  86.014  1.00  0.00      A1HN
ATOM   4671  CG  TYR   292      42.058 -21.241  85.025  1.00 95.58      A1HN
ATOM   4672  CD1 TYR   292      41.660 -20.085  84.330  1.00 92.60      A1HN
ATOM   4673  HD1 TYR   292      40.732 -19.598  84.594  1.00  0.00      A1HN
ATOM   4674  CE1 TYR   292      42.456 -19.557  83.301  1.00 92.26      A1HN
ATOM   4675  HE1 TYR   292      42.145 -18.671  82.770  1.00  0.00      A1HN
ATOM   4676  CZ  TYR   292      43.662 -20.200  82.961  1.00 93.76      A1HN
ATOM   4677  OH  TYR   292      44.441 -19.701  81.942  1.00 92.26      A1HN
ATOM   4678  HH  TYR   292      45.323 -20.040  82.091  1.00  0.00      A1HN
ATOM   4679  CD2 TYR   292      43.277 -21.866  84.683  1.00 92.95      A1HN
ATOM   4680  HD2 TYR   292      43.604 -22.727  85.237  1.00  0.00      A1HN
ATOM   4681  CE2 TYR   292      44.081 -21.343  83.652  1.00 92.11      A1HN
ATOM   4682  HE2 TYR   292      45.015 -21.826  83.410  1.00  0.00      A1HN
ATOM   4683  C   TYR   292      41.840 -20.002  87.769  1.00 95.65      A1HN
ATOM   4684  O   TYR   292      40.831 -19.327  87.953  1.00 94.20      A1HN
ATOM   4685  N   LYS   293      43.057 -19.487  87.757  1.00 96.08      A1HN
ATOM   4686  HN  LYS   293      43.857 -20.085  87.626  1.00  0.00      A1HN
ATOM   4687  CA  LYS   293      43.343 -18.060  87.883  1.00 96.14      A1HN
ATOM   4688  HA  LYS   293      42.468 -17.497  87.588  1.00  0.00      A1HN
ATOM   4689  CB  LYS   293      43.719 -17.716  89.337  1.00 94.58      A1HN
ATOM   4690  HB1 LYS   293      44.488 -18.432  89.703  1.00  0.00      A1HN
ATOM   4691  HB2 LYS   293      44.170 -16.696  89.363  1.00  0.00      A1HN
ATOM   4692  CG  LYS   293      42.490 -17.721  90.247  1.00 90.39      A1HN
ATOM   4693  HG1 LYS   293      41.653 -17.238  89.689  1.00  0.00      A1HN
ATOM   4694  HG2 LYS   293      42.184 -18.766  90.475  1.00  0.00      A1HN
ATOM   4695  CD  LYS   293      42.779 -16.921  91.522  1.00 85.14      A1HN
ATOM   4696  HD1 LYS   293      43.481 -17.464  92.190  1.00  0.00      A1HN
ATOM   4697  HD2 LYS   293      43.290 -15.985  91.192  1.00  0.00      A1HN
ATOM   4698  CE  LYS   293      41.487 -16.572  92.240  1.00 82.75      A1HN
ATOM   4699  HE1 LYS   293      40.671 -16.408  91.500  1.00  0.00      A1HN
ATOM   4700  HE2 LYS   293      41.190 -17.374  92.946  1.00  0.00      A1HN
ATOM   4701  NZ  LYS   293      41.647 -15.314  92.988  1.00 76.86      A1HN
ATOM   4702  HZ1 LYS   293      40.724 -14.950  93.319  1.00  0.00      A1HN
ATOM   4703  HZ2 LYS   293      42.136 -15.445  93.891  1.00  0.00      A1HN
ATOM   4704  HZ3 LYS   293      42.121 -14.558  92.457  1.00  0.00      A1HN
ATOM   4705  C   LYS   293      44.453 -17.632  86.937  1.00 97.05      A1HN
ATOM   4706  O   LYS   293      45.326 -18.420  86.611  1.00 95.89      A1HN
ATOM   4707  N   ILE   294      44.409 -16.373  86.536  1.00 97.63      A1HN
ATOM   4708  HN  ILE   294      43.669 -15.771  86.813  1.00  0.00      A1HN
ATOM   4709  CA  ILE   294      45.494 -15.746  85.780  1.00 97.83      A1HN
ATOM   4710  HA  ILE   294      46.164 -16.501  85.395  1.00  0.00      A1HN
ATOM   4711  CB  ILE   294      44.949 -14.937  84.591  1.00 97.31      A1HN
ATOM   4712  HB  ILE   294      44.267 -14.150  84.986  1.00  0.00      A1HN
ATOM   4713  CG2 ILE   294      46.122 -14.280  83.851  1.00 95.42      A1HN
ATOM   4714 HG21 ILE   294      45.781 -13.723  82.955  1.00  0.00      A1HN
ATOM   4715 HG22 ILE   294      46.654 -13.560  84.509  1.00  0.00      A1HN
ATOM   4716 HG23 ILE   294      46.852 -15.053  83.528  1.00  0.00      A1HN
ATOM   4717  CG1 ILE   294      44.140 -15.838  83.634  1.00 95.27      A1HN
ATOM   4718 HG11 ILE   294      44.830 -16.579  83.169  1.00  0.00      A1HN
ATOM   4719 HG12 ILE   294      43.386 -16.420  84.211  1.00  0.00      A1HN
ATOM   4720  CD1 ILE   294      43.392 -15.070  82.533  1.00 87.33      A1HN
ATOM   4721  HD1 ILE   294      42.833 -15.780  81.885  1.00  0.00      A1HN
ATOM   4722  HD2 ILE   294      42.661 -14.365  82.984  1.00  0.00      A1HN
ATOM   4723  HD3 ILE   294      44.092 -14.492  81.897  1.00  0.00      A1HN
ATOM   4724  C   ILE   294      46.280 -14.889  86.770  1.00 97.84      A1HN
ATOM   4725  O   ILE   294      45.725 -13.942  87.315  1.00 96.77      A1HN
ATOM   4726  N   MET   295      47.542 -15.236  87.007  1.00 97.99      A1HN
ATOM   4727  HN  MET   295      47.963 -15.976  86.473  1.00  0.00      A1HN
ATOM   4728  CA  MET   295      48.386 -14.637  88.032  1.00 97.88      A1HN
ATOM   4729  HA  MET   295      47.817 -13.863  88.522  1.00  0.00      A1HN
ATOM   4730  CB  MET   295      48.769 -15.687  89.087  1.00 96.33      A1HN
ATOM   4731  HB1 MET   295      49.210 -16.577  88.584  1.00  0.00      A1HN
ATOM   4732  HB2 MET   295      49.547 -15.268  89.767  1.00  0.00      A1HN
ATOM   4733  CG  MET   295      47.579 -16.106  89.941  1.00 91.95      A1HN
ATOM   4734  HG1 MET   295      47.110 -15.193  90.371  1.00  0.00      A1HN
ATOM   4735  HG2 MET   295      46.817 -16.593  89.292  1.00  0.00      A1HN
ATOM   4736  SD  MET   295      48.033 -17.229  91.296  1.00 91.90      A1HN
ATOM   4737  CE  MET   295      46.450 -17.348  92.136  1.00 84.46      A1HN
ATOM   4738  HE1 MET   295      46.568 -17.852  93.118  1.00  0.00      A1HN
ATOM   4739  HE2 MET   295      46.034 -16.335  92.323  1.00  0.00      A1HN
ATOM   4740  HE3 MET   295      45.724 -17.918  91.522  1.00  0.00      A1HN
ATOM   4741  C   MET   295      49.644 -14.008  87.439  1.00 98.10      A1HN
ATOM   4742  O   MET   295      50.172 -14.523  86.450  1.00 97.31      A1HN
ATOM   4743  N   PRO   296      50.160 -12.936  88.051  1.00 98.45      A1HN
ATOM   4744  CD  PRO   296      49.559 -12.140  89.107  1.00 97.86      A1HN
ATOM   4745  HD1 PRO   296      48.709 -11.564  88.676  1.00  0.00      A1HN
ATOM   4746  HD2 PRO   296      49.201 -12.778  89.946  1.00  0.00      A1HN
ATOM   4747  CA  PRO   296      51.494 -12.451  87.738  1.00 98.40      A1HN
ATOM   4748  HA  PRO   296      51.621 -12.399  86.665  1.00  0.00      A1HN
ATOM   4749  CB  PRO   296      51.576 -11.067  88.388  1.00 97.94      A1HN
ATOM   4750  HB1 PRO   296      51.154 -10.320  87.680  1.00  0.00      A1HN
ATOM   4751  HB2 PRO   296      52.611 -10.767  88.651  1.00  0.00      A1HN
ATOM   4752  CG  PRO   296      50.653 -11.181  89.591  1.00 96.48      A1HN
ATOM   4753  HG1 PRO   296      50.245 -10.204  89.919  1.00  0.00      A1HN
ATOM   4754  HG2 PRO   296      51.203 -11.651  90.437  1.00  0.00      A1HN
ATOM   4755  C   PRO   296      52.562 -13.410  88.279  1.00 98.48      A1HN
ATOM   4756  O   PRO   296      52.469 -13.891  89.411  1.00 97.78      A1HN
ATOM   4757  N   LEU   297      53.588 -13.647  87.475  1.00 98.41      A1HN
ATOM   4758  HN  LEU   297      53.590 -13.304  86.528  1.00  0.00      A1HN
ATOM   4759  CA  LEU   297      54.804 -14.367  87.841  1.00 98.45      A1HN
ATOM   4760  HA  LEU   297      54.742 -14.698  88.866  1.00  0.00      A1HN
ATOM   4761  CB  LEU   297      54.946 -15.592  86.916  1.00 98.01      A1HN
ATOM   4762  HB1 LEU   297      54.104 -16.289  87.115  1.00  0.00      A1HN
ATOM   4763  HB2 LEU   297      54.848 -15.245  85.865  1.00  0.00      A1HN
ATOM   4764  CG  LEU   297      56.280 -16.348  87.053  1.00 96.91      A1HN
ATOM   4765  HG  LEU   297      57.132 -15.646  86.887  1.00  0.00      A1HN
ATOM   4766  CD1 LEU   297      56.428 -17.015  88.420  1.00 93.19      A1HN
ATOM   4767 HD11 LEU   297      57.352 -17.627  88.438  1.00  0.00      A1HN
ATOM   4768 HD12 LEU   297      56.496 -16.259  89.231  1.00  0.00      A1HN
ATOM   4769 HD13 LEU   297      55.567 -17.687  88.619  1.00  0.00      A1HN
ATOM   4770  CD2 LEU   297      56.363 -17.458  86.005  1.00 92.85      A1HN
ATOM   4771 HD21 LEU   297      57.333 -17.995  86.085  1.00  0.00      A1HN
ATOM   4772 HD22 LEU   297      55.541 -18.191  86.150  1.00  0.00      A1HN
ATOM   4773 HD23 LEU   297      56.281 -17.032  84.983  1.00  0.00      A1HN
ATOM   4774  C   LEU   297      55.980 -13.405  87.733  1.00 98.49      A1HN
ATOM   4775  O   LEU   297      56.318 -12.958  86.638  1.00 97.55      A1HN
ATOM   4776  N   GLU   298      56.599 -13.108  88.873  1.00 98.03      A1HN
ATOM   4777  HN  GLU   298      56.265 -13.513  89.727  1.00  0.00      A1HN
ATOM   4778  CA  GLU   298      57.802 -12.289  88.960  1.00 97.94      A1HN
ATOM   4779  HA  GLU   298      57.870 -11.640  88.093  1.00  0.00      A1HN
ATOM   4780  CB  GLU   298      57.718 -11.428  90.226  1.00 97.22      A1HN
ATOM   4781  HB1 GLU   298      56.815 -10.779  90.152  1.00  0.00      A1HN
ATOM   4782  HB2 GLU   298      57.563 -12.114  91.091  1.00  0.00      A1HN
ATOM   4783  CG  GLU   298      58.957 -10.568  90.504  1.00 93.40      A1HN
ATOM   4784  HG1 GLU   298      58.864 -10.152  91.531  1.00  0.00      A1HN
ATOM   4785  HG2 GLU   298      59.881 -11.180  90.460  1.00  0.00      A1HN
ATOM   4786  CD  GLU   298      59.150  -9.368  89.579  1.00 92.91      A1HN
ATOM   4787  OE1 GLU   298      60.218  -8.728  89.704  1.00 86.71      A1HN
ATOM   4788  HE1 GLU   298      60.252  -8.223  88.871  1.00  0.00      A1HN
ATOM   4789  OE2 GLU   298      58.225  -9.015  88.844  1.00 87.73      A1HN
ATOM   4790  C   GLU   298      59.042 -13.187  88.968  1.00 97.91      A1HN
ATOM   4791  O   GLU   298      59.125 -14.146  89.742  1.00 97.07      A1HN
ATOM   4792  N   LEU   299      60.025 -12.845  88.151  1.00 97.44      A1HN
ATOM   4793  HN  LEU   299      59.957 -12.017  87.565  1.00  0.00      A1HN
ATOM   4794  CA  LEU   299      61.290 -13.559  88.049  1.00 97.38      A1HN
ATOM   4795  HA  LEU   299      61.185 -14.536  88.503  1.00  0.00      A1HN
ATOM   4796  CB  LEU   299      61.669 -13.754  86.573  1.00 97.27      A1HN
ATOM   4797  HB1 LEU   299      61.844 -12.739  86.144  1.00  0.00      A1HN
ATOM   4798  HB2 LEU   299      62.607 -14.342  86.500  1.00  0.00      A1HN
ATOM   4799  CG  LEU   299      60.597 -14.399  85.686  1.00 97.01      A1HN
ATOM   4800  HG  LEU   299      59.674 -13.768  85.710  1.00  0.00      A1HN
ATOM   4801  CD1 LEU   299      61.088 -14.486  84.247  1.00 95.91      A1HN
ATOM   4802 HD11 LEU   299      60.285 -14.895  83.597  1.00  0.00      A1HN
ATOM   4803 HD12 LEU   299      61.351 -13.474  83.870  1.00  0.00      A1HN
ATOM   4804 HD13 LEU   299      61.975 -15.148  84.171  1.00  0.00      A1HN
ATOM   4805  CD2 LEU   299      60.243 -15.817  86.152  1.00 95.73      A1HN
ATOM   4806 HD21 LEU   299      59.510 -16.279  85.457  1.00  0.00      A1HN
ATOM   4807 HD22 LEU   299      61.148 -16.457  86.187  1.00  0.00      A1HN
ATOM   4808 HD23 LEU   299      59.782 -15.792  87.162  1.00  0.00      A1HN
ATOM   4809  C   LEU   299      62.385 -12.825  88.821  1.00 97.01      A1HN
ATOM   4810  O   LEU   299      62.561 -11.612  88.690  1.00 95.90      A1HN
ATOM   4811  N   LYS   300      63.176 -13.571  89.607  1.00 97.25      A1HN
ATOM   4812  HN  LYS   300      62.934 -14.527  89.798  1.00  0.00      A1HN
ATOM   4813  CA  LYS   300      64.349 -13.046  90.303  1.00 97.09      A1HN
ATOM   4814  HA  LYS   300      64.592 -12.072  89.906  1.00  0.00      A1HN
ATOM   4815  CB  LYS   300      64.074 -12.894  91.810  1.00 96.42      A1HN
ATOM   4816  HB1 LYS   300      63.818 -13.897  92.223  1.00  0.00      A1HN
ATOM   4817  HB2 LYS   300      65.005 -12.546  92.316  1.00  0.00      A1HN
ATOM   4818  CG  LYS   300      62.945 -11.916  92.168  1.00 95.27      A1HN
ATOM   4819  HG1 LYS   300      62.004 -12.261  91.682  1.00  0.00      A1HN
ATOM   4820  HG2 LYS   300      62.792 -11.951  93.272  1.00  0.00      A1HN
ATOM   4821  CD  LYS   300      63.242 -10.476  91.756  1.00 92.62      A1HN
ATOM   4822  HD1 LYS   300      64.171 -10.100  92.242  1.00  0.00      A1HN
ATOM   4823  HD2 LYS   300      63.408 -10.432  90.655  1.00  0.00      A1HN
ATOM   4824  CE  LYS   300      62.055  -9.597  92.121  1.00 90.18      A1HN
ATOM   4825  HE1 LYS   300      61.104 -10.131  91.945  1.00  0.00      A1HN
ATOM   4826  HE2 LYS   300      62.107  -9.330  93.198  1.00  0.00      A1HN
ATOM   4827  NZ  LYS   300      62.026  -8.337  91.338  1.00 85.57      A1HN
ATOM   4828  HZ1 LYS   300      61.436  -7.580  91.756  1.00  0.00      A1HN
ATOM   4829  HZ2 LYS   300      62.989  -7.982  91.161  1.00  0.00      A1HN
ATOM   4830  HZ3 LYS   300      61.624  -8.517  90.385  1.00  0.00      A1HN
ATOM   4831  C   LYS   300      65.567 -13.916  90.039  1.00 96.85      A1HN
ATOM   4832  O   LYS   300      65.546 -15.119  90.255  1.00 95.41      A1HN
ATOM   4833  N   THR   301      66.643 -13.278  89.617  1.00 96.30      A1HN
ATOM   4834  HN  THR   301      66.610 -12.287  89.389  1.00  0.00      A1HN
ATOM   4835  CA  THR   301      67.925 -13.948  89.318  1.00 95.98      A1HN
ATOM   4836  HA  THR   301      67.760 -15.003  89.167  1.00  0.00      A1HN
ATOM   4837  CB  THR   301      68.525 -13.378  88.027  1.00 94.93      A1HN
ATOM   4838  HB  THR   301      69.522 -13.848  87.836  1.00  0.00      A1HN
ATOM   4839  OG1 THR   301      68.676 -11.980  88.164  1.00 88.83      A1HN
ATOM   4840  HG1 THR   301      69.374 -11.824  88.818  1.00  0.00      A1HN
ATOM   4841  CG2 THR   301      67.612 -13.636  86.840  1.00 88.94      A1HN
ATOM   4842 HG21 THR   301      68.143 -13.450  85.895  1.00  0.00      A1HN
ATOM   4843 HG22 THR   301      67.313 -14.703  86.844  1.00  0.00      A1HN
ATOM   4844 HG23 THR   301      66.709 -12.991  86.892  1.00  0.00      A1HN
ATOM   4845  C   THR   301      68.944 -13.841  90.454  1.00 95.16      A1HN
ATOM   4846  O   THR   301      69.994 -14.482  90.427  1.00 92.15      A1HN
ATOM   4847  N   GLY   302      68.630 -13.053  91.469  1.00 94.10      A1HN
ATOM   4848  HN  GLY   302      67.839 -12.455  91.415  1.00  0.00      A1HN
ATOM   4849  CA  GLY   302      69.478 -12.889  92.642  1.00 93.87      A1HN
ATOM   4850  HA1 GLY   302      68.707 -12.632  93.396  1.00  0.00      A1HN
ATOM   4851  HA2 GLY   302      70.394 -13.445  92.513  1.00  0.00      A1HN
ATOM   4852  C   GLY   302      69.410 -14.060  93.626  1.00 94.62      A1HN
ATOM   4853  O   GLY   302      68.917 -15.149  93.340  1.00 93.40      A1HN
ATOM   4854  N   LYS   303      69.902 -13.814  94.827  1.00 93.77      A1HN
ATOM   4855  HN  LYS   303      70.277 -12.900  94.999  1.00  0.00      A1HN
ATOM   4856  CA  LYS   303      69.808 -14.781  95.916  1.00 93.71      A1HN
ATOM   4857  HA  LYS   303      70.227 -15.712  95.564  1.00  0.00      A1HN
ATOM   4858  CB  LYS   303      70.619 -14.270  97.123  1.00 92.47      A1HN
ATOM   4859  HB1 LYS   303      71.647 -14.006  96.780  1.00  0.00      A1HN
ATOM   4860  HB2 LYS   303      70.160 -13.324  97.493  1.00  0.00      A1HN
ATOM   4861  CG  LYS   303      70.695 -15.302  98.247  1.00 83.23      A1HN
ATOM   4862  HG1 LYS   303      69.663 -15.544  98.596  1.00  0.00      A1HN
ATOM   4863  HG2 LYS   303      71.151 -16.239  97.854  1.00  0.00      A1HN
ATOM   4864  CD  LYS   303      71.505 -14.782  99.437  1.00 78.38      A1HN
ATOM   4865  HD1 LYS   303      72.541 -14.543  99.101  1.00  0.00      A1HN
ATOM   4866  HD2 LYS   303      71.045 -13.830  99.789  1.00  0.00      A1HN
ATOM   4867  CE  LYS   303      71.512 -15.828 100.554  1.00 69.13      A1HN
ATOM   4868  HE1 LYS   303      70.466 -16.078 100.845  1.00  0.00      A1HN
ATOM   4869  HE2 LYS   303      72.010 -16.758 100.198  1.00  0.00      A1HN
ATOM   4870  NZ  LYS   303      72.223 -15.362 101.767  1.00 60.05      A1HN
ATOM   4871  HZ1 LYS   303      72.255 -16.096 102.500  1.00  0.00      A1HN
ATOM   4872  HZ2 LYS   303      73.197 -15.084 101.510  1.00  0.00      A1HN
ATOM   4873  HZ3 LYS   303      71.759 -14.510 102.142  1.00  0.00      A1HN
ATOM   4874  C   LYS   303      68.350 -15.034  96.276  1.00 94.66      A1HN
ATOM   4875  O   LYS   303      67.582 -14.089  96.408  1.00 93.14      A1HN
ATOM   4876  N   GLU   304      68.010 -16.300  96.527  1.00 93.10      A1HN
ATOM   4877  HN  GLU   304      68.628 -17.054  96.349  1.00  0.00      A1HN
ATOM   4878  CA  GLU   304      66.715 -16.709  97.054  1.00 93.00      A1HN
ATOM   4879  HA  GLU   304      65.938 -16.280  96.451  1.00  0.00      A1HN
ATOM   4880  CB  GLU   304      66.614 -18.231  96.975  1.00 91.61      A1HN
ATOM   4881  HB1 GLU   304      66.904 -18.580  95.957  1.00  0.00      A1HN
ATOM   4882  HB2 GLU   304      67.309 -18.707  97.705  1.00  0.00      A1HN
ATOM   4883  CG  GLU   304      65.182 -18.707  97.249  1.00 90.85      A1HN
ATOM   4884  HG1 GLU   304      64.803 -18.311  98.214  1.00  0.00      A1HN
ATOM   4885  HG2 GLU   304      64.500 -18.407  96.438  1.00  0.00      A1HN
ATOM   4886  CD  GLU   304      65.110 -20.232  97.346  1.00 91.56      A1HN
ATOM   4887  OE1 GLU   304      64.272 -20.711  98.124  1.00 85.40      A1HN
ATOM   4888  OE2 GLU   304      65.906 -20.925  96.673  1.00 87.15      A1HN
ATOM   4889  C   GLU   304      66.538 -16.188  98.486  1.00 93.03      A1HN
ATOM   4890  O   GLU   304      66.906 -16.833  99.464  1.00 88.19      A1HN
ATOM   4891  N   SER   305      66.039 -14.954  98.598  1.00 94.35      A1HN
ATOM   4892  HN  SER   305      65.925 -14.403  97.771  1.00  0.00      A1HN
ATOM   4893  CA  SER   305      65.850 -14.268  99.875  1.00 92.92      A1HN
ATOM   4894  HA  SER   305      66.416 -14.771 100.646  1.00  0.00      A1HN
ATOM   4895  CB  SER   305      66.361 -12.830  99.766  1.00 90.26      A1HN
ATOM   4896  HB1 SER   305      66.218 -12.298 100.735  1.00  0.00      A1HN
ATOM   4897  HB2 SER   305      67.453 -12.866  99.545  1.00  0.00      A1HN
ATOM   4898  OG  SER   305      65.723 -12.123  98.734  1.00 84.59      A1HN
ATOM   4899  HG1 SER   305      66.196 -11.294  98.577  1.00  0.00      A1HN
ATOM   4900  C   SER   305      64.404 -14.275 100.354  1.00 93.45      A1HN
ATOM   4901  O   SER   305      64.175 -14.078 101.544  1.00 89.04      A1HN
ATOM   4902  N   ASN   306      63.449 -14.451  99.448  1.00 90.87      A1HN
ATOM   4903  HN  ASN   306      63.736 -14.620  98.507  1.00  0.00      A1HN
ATOM   4904  CA  ASN   306      62.016 -14.255  99.693  1.00 92.19      A1HN
ATOM   4905  HA  ASN   306      61.493 -14.138  98.765  1.00  0.00      A1HN
ATOM   4906  CB  ASN   306      61.446 -15.529 100.331  1.00 90.67      A1HN
ATOM   4907  HB1 ASN   306      61.823 -16.415  99.772  1.00  0.00      A1HN
ATOM   4908  HB2 ASN   306      61.816 -15.608 101.377  1.00  0.00      A1HN
ATOM   4909  CG  ASN   306      59.931 -15.586 100.316  1.00 91.14      A1HN
ATOM   4910  OD1 ASN   306      59.232 -14.883  99.608  1.00 82.76      A1HN
ATOM   4911  ND2 ASN   306      59.368 -16.482 101.102  1.00 83.92      A1HN
ATOM   4912 HD21 ASN   306      58.388 -16.613 101.063  1.00  0.00      A1HN
ATOM   4913 HD22 ASN   306      59.963 -17.090 101.624  1.00  0.00      A1HN
ATOM   4914  C   ASN   306      61.747 -12.946 100.471  1.00 93.61      A1HN
ATOM   4915  O   ASN   306      61.006 -12.926 101.451  1.00 90.44      A1HN
ATOM   4916  N   SER   307      62.434 -11.879 100.074  1.00 95.23      A1HN
ATOM   4917  HN  SER   307      63.067 -11.937  99.306  1.00  0.00      A1HN
ATOM   4918  CA  SER   307      62.458 -10.618 100.815  1.00 95.28      A1HN
ATOM   4919  HA  SER   307      62.658 -10.864 101.849  1.00  0.00      A1HN
ATOM   4920  CB  SER   307      63.586  -9.709 100.318  1.00 93.25      A1HN
ATOM   4921  HB1 SER   307      63.848  -8.986 101.125  1.00  0.00      A1HN
ATOM   4922  HB2 SER   307      64.492 -10.319 100.114  1.00  0.00      A1HN
ATOM   4923  OG  SER   307      63.241  -8.977  99.168  1.00 86.17      A1HN
ATOM   4924  HG1 SER   307      63.350  -8.041  99.451  1.00  0.00      A1HN
ATOM   4925  C   SER   307      61.104  -9.908 100.766  1.00 96.17      A1HN
ATOM   4926  O   SER   307      60.305 -10.114  99.857  1.00 95.20      A1HN
ATOM   4927  N   ILE   308      60.876  -9.014 101.734  1.00 96.57      A1HN
ATOM   4928  HN  ILE   308      61.562  -8.825 102.429  1.00  0.00      A1HN
ATOM   4929  CA  ILE   308      59.672  -8.190 101.776  1.00 96.64      A1HN
ATOM   4930  HA  ILE   308      58.810  -8.841 101.813  1.00  0.00      A1HN
ATOM   4931  CB  ILE   308      59.674  -7.297 103.041  1.00 95.62      A1HN
ATOM   4932  HB  ILE   308      60.632  -6.725 103.064  1.00  0.00      A1HN
ATOM   4933  CG2 ILE   308      58.512  -6.293 103.012  1.00 85.47      A1HN
ATOM   4934 HG21 ILE   308      58.513  -5.658 103.923  1.00  0.00      A1HN
ATOM   4935 HG22 ILE   308      58.589  -5.608 102.145  1.00  0.00      A1HN
ATOM   4936 HG23 ILE   308      57.534  -6.817 102.960  1.00  0.00      A1HN
ATOM   4937  CG1 ILE   308      59.605  -8.188 104.302  1.00 86.58      A1HN
ATOM   4938 HG11 ILE   308      58.622  -8.710 104.319  1.00  0.00      A1HN
ATOM   4939 HG12 ILE   308      60.394  -8.971 104.254  1.00  0.00      A1HN
ATOM   4940  CD1 ILE   308      59.789  -7.423 105.621  1.00 77.23      A1HN
ATOM   4941  HD1 ILE   308      59.807  -8.128 106.480  1.00  0.00      A1HN
ATOM   4942  HD2 ILE   308      60.744  -6.855 105.613  1.00  0.00      A1HN
ATOM   4943  HD3 ILE   308      58.958  -6.705 105.785  1.00  0.00      A1HN
ATOM   4944  C   ILE   308      59.537  -7.362 100.497  1.00 97.16      A1HN
ATOM   4945  O   ILE   308      58.449  -7.271  99.948  1.00 96.63      A1HN
ATOM   4946  N   GLU   309      60.626  -6.847  99.960  1.00 96.57      A1HN
ATOM   4947  HN  GLU   309      61.529  -6.905 100.411  1.00  0.00      A1HN
ATOM   4948  CA  GLU   309      60.635  -6.078  98.720  1.00 96.46      A1HN
ATOM   4949  HA  GLU   309      59.941  -5.255  98.827  1.00  0.00      A1HN
ATOM   4950  CB  GLU   309      62.034  -5.514  98.430  1.00 95.16      A1HN
ATOM   4951  HB1 GLU   309      62.751  -6.335  98.203  1.00  0.00      A1HN
ATOM   4952  HB2 GLU   309      61.961  -4.886  97.510  1.00  0.00      A1HN
ATOM   4953  CG  GLU   309      62.614  -4.616  99.533  1.00 90.07      A1HN
ATOM   4954  HG1 GLU   309      63.349  -3.920  99.075  1.00  0.00      A1HN
ATOM   4955  HG2 GLU   309      61.828  -4.004 100.018  1.00  0.00      A1HN
ATOM   4956  CD  GLU   309      63.390  -5.376 100.628  1.00 88.64      A1HN
ATOM   4957  OE1 GLU   309      64.137  -4.719 101.374  1.00 81.22      A1HN
ATOM   4958  OE2 GLU   309      63.294  -6.615 100.718  1.00 81.71      A1HN
ATOM   4959  C   GLU   309      60.170  -6.920  97.528  1.00 97.00      A1HN
ATOM   4960  O   GLU   309      59.330  -6.481  96.741  1.00 96.56      A1HN
ATOM   4961  N   HSD   310      60.659  -8.140  97.399  1.00 96.95      A1HN
ATOM   4962  HN  HSD   310      61.351  -8.468  98.049  1.00  0.00      A1HN
ATOM   4963  CA  HSD   310      60.258  -9.033  96.314  1.00 97.19      A1HN
ATOM   4964  HA  HSD   310      60.362  -8.507  95.374  1.00  0.00      A1HN
ATOM   4965  CB  HSD   310      61.147 -10.289  96.305  1.00 96.90      A1HN
ATOM   4966  HB1 HSD   310      61.102 -10.770  97.308  1.00  0.00      A1HN
ATOM   4967  HB2 HSD   310      60.762 -11.012  95.555  1.00  0.00      A1HN
ATOM   4968  ND1 HSD   310      63.577 -11.048  96.035  1.00 91.19      A1HN
ATOM   4969  HD1 HSD   310      63.460 -11.984  96.387  1.00  0.00      A1HN
ATOM   4970  CG  HSD   310      62.594 -10.068  95.979  1.00 96.61      A1HN
ATOM   4971  CE1 HSD   310      64.742 -10.506  95.659  1.00 91.92      A1HN
ATOM   4972  HE1 HSD   310      65.696 -11.037  95.617  1.00  0.00      A1HN
ATOM   4973  NE2 HSD   310      64.561  -9.226  95.348  1.00 92.59      A1HN
ATOM   4974  CD2 HSD   310      63.220  -8.929  95.538  1.00 91.61      A1HN
ATOM   4975  HD2 HSD   310      62.845  -7.930  95.363  1.00  0.00      A1HN
ATOM   4976  C   HSD   310      58.788  -9.441  96.425  1.00 97.38      A1HN
ATOM   4977  O   HSD   310      58.054  -9.395  95.441  1.00 96.88      A1HN
ATOM   4978  N   ARG   311      58.329  -9.775  97.634  1.00 97.93      A1HN
ATOM   4979  HN  ARG   311      58.955  -9.770  98.420  1.00  0.00      A1HN
ATOM   4980  CA  ARG   311      56.924 -10.117  97.894  1.00 97.94      A1HN
ATOM   4981  HA  ARG   311      56.625 -10.893  97.202  1.00  0.00      A1HN
ATOM   4982  CB  ARG   311      56.761 -10.623  99.334  1.00 97.10      A1HN
ATOM   4983  HB1 ARG   311      57.121  -9.835 100.035  1.00  0.00      A1HN
ATOM   4984  HB2 ARG   311      55.679 -10.793  99.541  1.00  0.00      A1HN
ATOM   4985  CG  ARG   311      57.534 -11.925  99.593  1.00 94.09      A1HN
ATOM   4986  HG1 ARG   311      57.163 -12.734  98.929  1.00  0.00      A1HN
ATOM   4987  HG2 ARG   311      58.612 -11.778  99.365  1.00  0.00      A1HN
ATOM   4988  CD  ARG   311      57.429 -12.354 101.074  1.00 91.14      A1HN
ATOM   4989  HD1 ARG   311      58.187 -13.141 101.299  1.00  0.00      A1HN
ATOM   4990  HD2 ARG   311      57.672 -11.481 101.724  1.00  0.00      A1HN
ATOM   4991  NE  ARG   311      56.087 -12.834 101.408  1.00 84.58      A1HN
ATOM   4992  HE  ARG   311      55.433 -12.168 101.758  1.00  0.00      A1HN
ATOM   4993  CZ  ARG   311      55.618 -14.065 101.207  1.00 79.94      A1HN
ATOM   4994  NH1 ARG   311      56.368 -15.022 100.735  1.00 68.71      A1HN
ATOM   4995 HH11 ARG   311      55.907 -15.810 100.348  1.00  0.00      A1HN
ATOM   4996 HH12 ARG   311      57.271 -14.747 100.396  1.00  0.00      A1HN
ATOM   4997  NH2 ARG   311      54.375 -14.344 101.474  1.00 73.33      A1HN
ATOM   4998 HH21 ARG   311      54.052 -15.276 101.380  1.00  0.00      A1HN
ATOM   4999 HH22 ARG   311      53.790 -13.629 101.844  1.00  0.00      A1HN
ATOM   5000  C   ARG   311      56.008  -8.928  97.633  1.00 98.14      A1HN
ATOM   5001  O   ARG   311      54.991  -9.080  96.979  1.00 97.54      A1HN
ATOM   5002  N   SER   312      56.396  -7.746  98.079  1.00 98.22      A1HN
ATOM   5003  HN  SER   312      57.229  -7.665  98.632  1.00  0.00      A1HN
ATOM   5004  CA  SER   312      55.638  -6.511  97.883  1.00 98.35      A1HN
ATOM   5005  HA  SER   312      54.640  -6.651  98.276  1.00  0.00      A1HN
ATOM   5006  CB  SER   312      56.310  -5.362  98.617  1.00 97.91      A1HN
ATOM   5007  HB1 SER   312      57.355  -5.222  98.257  1.00  0.00      A1HN
ATOM   5008  HB2 SER   312      55.758  -4.422  98.417  1.00  0.00      A1HN
ATOM   5009  OG  SER   312      56.326  -5.624  99.999  1.00 94.86      A1HN
ATOM   5010  HG1 SER   312      57.071  -6.228 100.164  1.00  0.00      A1HN
ATOM   5011  C   SER   312      55.498  -6.151  96.405  1.00 98.47      A1HN
ATOM   5012  O   SER   312      54.436  -5.709  95.977  1.00 98.03      A1HN
ATOM   5013  N   GLN   313      56.526  -6.399  95.607  1.00 97.96      A1HN
ATOM   5014  HN  GLN   313      57.395  -6.720  95.987  1.00  0.00      A1HN
ATOM   5015  CA  GLN   313      56.461  -6.194  94.159  1.00 97.98      A1HN
ATOM   5016  HA  GLN   313      56.167  -5.168  93.978  1.00  0.00      A1HN
ATOM   5017  CB  GLN   313      57.863  -6.436  93.581  1.00 97.22      A1HN
ATOM   5018  HB1 GLN   313      58.600  -5.901  94.225  1.00  0.00      A1HN
ATOM   5019  HB2 GLN   313      58.116  -7.518  93.620  1.00  0.00      A1HN
ATOM   5020  CG  GLN   313      57.987  -5.899  92.154  1.00 93.28      A1HN
ATOM   5021  HG1 GLN   313      57.298  -6.443  91.475  1.00  0.00      A1HN
ATOM   5022  HG2 GLN   313      57.714  -4.822  92.125  1.00  0.00      A1HN
ATOM   5023  CD  GLN   313      59.409  -6.023  91.586  1.00 92.90      A1HN
ATOM   5024  OE1 GLN   313      60.354  -6.466  92.224  1.00 84.37      A1HN
ATOM   5025  NE2 GLN   313      59.620  -5.636  90.349  1.00 81.99      A1HN
ATOM   5026 HE21 GLN   313      60.567  -5.484  90.032  1.00  0.00      A1HN
ATOM   5027 HE22 GLN   313      58.860  -5.488  89.707  1.00  0.00      A1HN
ATOM   5028  C   GLN   313      55.389  -7.083  93.524  1.00 98.13      A1HN
ATOM   5029  O   GLN   313      54.589  -6.597  92.724  1.00 97.46      A1HN
ATOM   5030  N   VAL   314      55.293  -8.344  93.935  1.00 98.32      A1HN
ATOM   5031  HN  VAL   314      55.932  -8.695  94.618  1.00  0.00      A1HN
ATOM   5032  CA  VAL   314      54.241  -9.272  93.473  1.00 98.40      A1HN
ATOM   5033  HA  VAL   314      54.234  -9.259  92.392  1.00  0.00      A1HN
ATOM   5034  CB  VAL   314      54.510 -10.708  93.944  1.00 98.15      A1HN
ATOM   5035  HB  VAL   314      54.575 -10.718  95.058  1.00  0.00      A1HN
ATOM   5036  CG1 VAL   314      53.410 -11.672  93.505  1.00 96.92      A1HN
ATOM   5037 HG11 VAL   314      53.691 -12.715  93.766  1.00  0.00      A1HN
ATOM   5038 HG12 VAL   314      52.442 -11.442  94.001  1.00  0.00      A1HN
ATOM   5039 HG13 VAL   314      53.269 -11.619  92.403  1.00  0.00      A1HN
ATOM   5040  CG2 VAL   314      55.826 -11.240  93.370  1.00 96.93      A1HN
ATOM   5041 HG21 VAL   314      55.996 -12.284  93.704  1.00  0.00      A1HN
ATOM   5042 HG22 VAL   314      55.776 -11.241  92.261  1.00  0.00      A1HN
ATOM   5043 HG23 VAL   314      56.691 -10.622  93.687  1.00  0.00      A1HN
ATOM   5044  C   VAL   314      52.854  -8.807  93.918  1.00 98.43      A1HN
ATOM   5045  O   VAL   314      51.931  -8.792  93.104  1.00 98.05      A1HN
ATOM   5046  N   VAL   315      52.696  -8.369  95.168  1.00 98.56      A1HN
ATOM   5047  HN  VAL   315      53.456  -8.414  95.818  1.00  0.00      A1HN
ATOM   5048  CA  VAL   315      51.418  -7.824  95.669  1.00 98.51      A1HN
ATOM   5049  HA  VAL   315      50.655  -8.578  95.542  1.00  0.00      A1HN
ATOM   5050  CB  VAL   315      51.505  -7.458  97.162  1.00 98.20      A1HN
ATOM   5051  HB  VAL   315      52.367  -6.767  97.314  1.00  0.00      A1HN
ATOM   5052  CG1 VAL   315      50.230  -6.771  97.665  1.00 97.06      A1HN
ATOM   5053 HG11 VAL   315      50.302  -6.598  98.762  1.00  0.00      A1HN
ATOM   5054 HG12 VAL   315      50.078  -5.785  97.179  1.00  0.00      A1HN
ATOM   5055 HG13 VAL   315      49.343  -7.408  97.470  1.00  0.00      A1HN
ATOM   5056  CG2 VAL   315      51.719  -8.707  98.025  1.00 97.14      A1HN
ATOM   5057 HG21 VAL   315      51.775  -8.431  99.101  1.00  0.00      A1HN
ATOM   5058 HG22 VAL   315      50.880  -9.423  97.901  1.00  0.00      A1HN
ATOM   5059 HG23 VAL   315      52.660  -9.226  97.758  1.00  0.00      A1HN
ATOM   5060  C   VAL   315      50.973  -6.617  94.836  1.00 98.54      A1HN
ATOM   5061  O   VAL   315      49.818  -6.546  94.426  1.00 98.22      A1HN
ATOM   5062  N   LEU   316      51.891  -5.702  94.493  1.00 98.58      A1HN
ATOM   5063  HN  LEU   316      52.825  -5.768  94.854  1.00  0.00      A1HN
ATOM   5064  CA  LEU   316      51.594  -4.564  93.626  1.00 98.55      A1HN
ATOM   5065  HA  LEU   316      50.732  -4.049  94.025  1.00  0.00      A1HN
ATOM   5066  CB  LEU   316      52.797  -3.613  93.599  1.00 98.41      A1HN
ATOM   5067  HB1 LEU   316      53.707  -4.200  93.340  1.00  0.00      A1HN
ATOM   5068  HB2 LEU   316      52.657  -2.842  92.809  1.00  0.00      A1HN
ATOM   5069  CG  LEU   316      53.035  -2.883  94.936  1.00 97.94      A1HN
ATOM   5070  HG  LEU   316      53.047  -3.639  95.749  1.00  0.00      A1HN
ATOM   5071  CD1 LEU   316      54.393  -2.185  94.905  1.00 97.00      A1HN
ATOM   5072 HD11 LEU   316      54.636  -1.776  95.909  1.00  0.00      A1HN
ATOM   5073 HD12 LEU   316      55.198  -2.894  94.615  1.00  0.00      A1HN
ATOM   5074 HD13 LEU   316      54.371  -1.342  94.186  1.00  0.00      A1HN
ATOM   5075  CD2 LEU   316      51.963  -1.832  95.218  1.00 96.58      A1HN
ATOM   5076 HD21 LEU   316      52.236  -1.231  96.109  1.00  0.00      A1HN
ATOM   5077 HD22 LEU   316      51.863  -1.139  94.356  1.00  0.00      A1HN
ATOM   5078 HD23 LEU   316      50.979  -2.308  95.408  1.00  0.00      A1HN
ATOM   5079  C   LEU   316      51.204  -4.989  92.205  1.00 98.49      A1HN
ATOM   5080  O   LEU   316      50.326  -4.377  91.609  1.00 97.94      A1HN
ATOM   5081  N   TYR   317      51.779  -6.070  91.680  1.00 98.54      A1HN
ATOM   5082  HN  TYR   317      52.527  -6.527  92.166  1.00  0.00      A1HN
ATOM   5083  CA  TYR   317      51.370  -6.616  90.388  1.00 98.38      A1HN
ATOM   5084  HA  TYR   317      51.288  -5.799  89.687  1.00  0.00      A1HN
ATOM   5085  CB  TYR   317      52.417  -7.612  89.864  1.00 97.98      A1HN
ATOM   5086  HB1 TYR   317      52.576  -8.411  90.621  1.00  0.00      A1HN
ATOM   5087  HB2 TYR   317      52.046  -8.086  88.929  1.00  0.00      A1HN
ATOM   5088  CG  TYR   317      53.774  -7.029  89.510  1.00 97.37      A1HN
ATOM   5089  CD1 TYR   317      53.956  -5.666  89.189  1.00 95.02      A1HN
ATOM   5090  HD1 TYR   317      53.162  -4.967  89.308  1.00  0.00      A1HN
ATOM   5091  CE1 TYR   317      55.220  -5.174  88.825  1.00 93.14      A1HN
ATOM   5092  HE1 TYR   317      55.370  -4.131  88.584  1.00  0.00      A1HN
ATOM   5093  CZ  TYR   317      56.314  -6.059  88.773  1.00 94.05      A1HN
ATOM   5094  OH  TYR   317      57.554  -5.593  88.413  1.00 91.75      A1HN
ATOM   5095  HH  TYR   317      57.778  -6.003  87.558  1.00  0.00      A1HN
ATOM   5096  CD2 TYR   317      54.879  -7.902  89.448  1.00 94.54      A1HN
ATOM   5097  HD2 TYR   317      54.767  -8.932  89.749  1.00  0.00      A1HN
ATOM   5098  CE2 TYR   317      56.140  -7.422  89.079  1.00 93.00      A1HN
ATOM   5099  HE2 TYR   317      56.899  -7.764  89.741  1.00  0.00      A1HN
ATOM   5100  C   TYR   317      49.971  -7.244  90.407  1.00 98.24      A1HN
ATOM   5101  O   TYR   317      49.291  -7.204  89.390  1.00 97.31      A1HN
ATOM   5102  N   THR   318      49.502  -7.738  91.552  1.00 98.49      A1HN
ATOM   5103  HN  THR   318      50.061  -7.763  92.384  1.00  0.00      A1HN
ATOM   5104  CA  THR   318      48.106  -8.169  91.667  1.00 98.39      A1HN
ATOM   5105  HA  THR   318      47.893  -8.814  90.829  1.00  0.00      A1HN
ATOM   5106  CB  THR   318      47.805  -8.980  92.941  1.00 97.84      A1HN
ATOM   5107  HB  THR   318      46.753  -9.349  92.858  1.00  0.00      A1HN
ATOM   5108  OG1 THR   318      47.852  -8.213  94.109  1.00 91.89      A1HN
ATOM   5109  HG1 THR   318      47.722  -8.832  94.829  1.00  0.00      A1HN
ATOM   5110  CG2 THR   318      48.726 -10.189  93.115  1.00 91.16      A1HN
ATOM   5111 HG21 THR   318      48.389 -10.822  93.961  1.00  0.00      A1HN
ATOM   5112 HG22 THR   318      48.725 -10.813  92.196  1.00  0.00      A1HN
ATOM   5113 HG23 THR   318      49.767  -9.864  93.317  1.00  0.00      A1HN
ATOM   5114  C   THR   318      47.140  -6.993  91.558  1.00 98.26      A1HN
ATOM   5115  O   THR   318      46.117  -7.117  90.890  1.00 97.38      A1HN
ATOM   5116  N   LEU   319      47.490  -5.831  92.117  1.00 98.33      A1HN
ATOM   5117  HN  LEU   319      48.288  -5.808  92.719  1.00  0.00      A1HN
ATOM   5118  CA  LEU   319      46.707  -4.601  91.956  1.00 98.13      A1HN
ATOM   5119  HA  LEU   319      45.675  -4.812  92.202  1.00  0.00      A1HN
ATOM   5120  CB  LEU   319      47.247  -3.496  92.877  1.00 97.94      A1HN
ATOM   5121  HB1 LEU   319      48.327  -3.338  92.663  1.00  0.00      A1HN
ATOM   5122  HB2 LEU   319      46.722  -2.539  92.648  1.00  0.00      A1HN
ATOM   5123  CG  LEU   319      47.082  -3.761  94.383  1.00 96.98      A1HN
ATOM   5124  HG  LEU   319      47.567  -4.732  94.648  1.00  0.00      A1HN
ATOM   5125  CD1 LEU   319      47.770  -2.645  95.170  1.00 95.23      A1HN
ATOM   5126 HD11 LEU   319      47.697  -2.828  96.263  1.00  0.00      A1HN
ATOM   5127 HD12 LEU   319      48.843  -2.583  94.894  1.00  0.00      A1HN
ATOM   5128 HD13 LEU   319      47.294  -1.666  94.945  1.00  0.00      A1HN
ATOM   5129  CD2 LEU   319      45.613  -3.787  94.799  1.00 94.92      A1HN
ATOM   5130 HD21 LEU   319      45.519  -3.600  95.885  1.00  0.00      A1HN
ATOM   5131 HD22 LEU   319      45.064  -2.969  94.282  1.00  0.00      A1HN
ATOM   5132 HD23 LEU   319      45.137  -4.752  94.526  1.00  0.00      A1HN
ATOM   5133  C   LEU   319      46.716  -4.118  90.498  1.00 97.96      A1HN
ATOM   5134  O   LEU   319      45.660  -3.817  89.943  1.00 96.85      A1HN
ATOM   5135  N   LEU   320      47.873  -4.108  89.844  1.00 97.91      A1HN
ATOM   5136  HN  LEU   320      48.720  -4.322  90.335  1.00  0.00      A1HN
ATOM   5137  CA  LEU   320      47.982  -3.744  88.432  1.00 97.77      A1HN
ATOM   5138  HA  LEU   320      47.573  -2.753  88.296  1.00  0.00      A1HN
ATOM   5139  CB  LEU   320      49.458  -3.784  88.007  1.00 97.29      A1HN
ATOM   5140  HB1 LEU   320      49.894  -4.751  88.338  1.00  0.00      A1HN
ATOM   5141  HB2 LEU   320      49.531  -3.756  86.895  1.00  0.00      A1HN
ATOM   5142  CG  LEU   320      50.310  -2.626  88.545  1.00 95.64      A1HN
ATOM   5143  HG  LEU   320      50.176  -2.560  89.652  1.00  0.00      A1HN
ATOM   5144  CD1 LEU   320      51.778  -2.900  88.249  1.00 92.83      A1HN
ATOM   5145 HD11 LEU   320      52.452  -2.403  88.978  1.00  0.00      A1HN
ATOM   5146 HD12 LEU   320      51.948  -3.989  88.233  1.00  0.00      A1HN
ATOM   5147 HD13 LEU   320      52.030  -2.536  87.230  1.00  0.00      A1HN
ATOM   5148  CD2 LEU   320      49.938  -1.299  87.888  1.00 92.69      A1HN
ATOM   5149 HD21 LEU   320      50.651  -0.509  88.200  1.00  0.00      A1HN
ATOM   5150 HD22 LEU   320      49.980  -1.385  86.780  1.00  0.00      A1HN
ATOM   5151 HD23 LEU   320      48.918  -0.990  88.186  1.00  0.00      A1HN
ATOM   5152  C   LEU   320      47.160  -4.672  87.538  1.00 97.30      A1HN
ATOM   5153  O   LEU   320      46.534  -4.206  86.585  1.00 95.90      A1HN
ATOM   5154  N   SER   321      47.125  -5.959  87.849  1.00 97.90      A1HN
ATOM   5155  HN  SER   321      47.645  -6.284  88.639  1.00  0.00      A1HN
ATOM   5156  CA  SER   321      46.383  -6.944  87.060  1.00 97.69      A1HN
ATOM   5157  HA  SER   321      46.723  -6.881  86.035  1.00  0.00      A1HN
ATOM   5158  CB  SER   321      46.645  -8.354  87.583  1.00 96.97      A1HN
ATOM   5159  HB1 SER   321      46.347  -8.422  88.655  1.00  0.00      A1HN
ATOM   5160  HB2 SER   321      46.043  -9.096  87.012  1.00  0.00      A1HN
ATOM   5161  OG  SER   321      48.013  -8.684  87.448  1.00 87.94      A1HN
ATOM   5162  HG1 SER   321      48.514  -8.138  88.084  1.00  0.00      A1HN
ATOM   5163  C   SER   321      44.876  -6.675  87.041  1.00 97.27      A1HN
ATOM   5164  O   SER   321      44.227  -7.018  86.058  1.00 95.68      A1HN
ATOM   5165  N   GLN   322      44.332  -5.990  88.049  1.00 97.16      A1HN
ATOM   5166  HN  GLN   322      44.897  -5.671  88.810  1.00  0.00      A1HN
ATOM   5167  CA  GLN   322      42.911  -5.616  88.118  1.00 96.66      A1HN
ATOM   5168  HA  GLN   322      42.321  -6.507  87.972  1.00  0.00      A1HN
ATOM   5169  CB  GLN   322      42.568  -5.029  89.494  1.00 95.92      A1HN
ATOM   5170  HB1 GLN   322      43.183  -4.117  89.669  1.00  0.00      A1HN
ATOM   5171  HB2 GLN   322      41.497  -4.719  89.501  1.00  0.00      A1HN
ATOM   5172  CG  GLN   322      42.794  -6.027  90.635  1.00 93.58      A1HN
ATOM   5173  HG1 GLN   322      42.166  -6.925  90.462  1.00  0.00      A1HN
ATOM   5174  HG2 GLN   322      43.856  -6.343  90.656  1.00  0.00      A1HN
ATOM   5175  CD  GLN   322      42.439  -5.470  92.010  1.00 91.90      A1HN
ATOM   5176  OE1 GLN   322      41.740  -4.491  92.169  1.00 83.69      A1HN
ATOM   5177  NE2 GLN   322      42.893  -6.093  93.076  1.00 81.06      A1HN
ATOM   5178 HE21 GLN   322      42.474  -5.826  93.932  1.00  0.00      A1HN
ATOM   5179 HE22 GLN   322      43.287  -7.009  92.974  1.00  0.00      A1HN
ATOM   5180  C   GLN   322      42.498  -4.620  87.020  1.00 96.15      A1HN
ATOM   5181  O   GLN   322      41.317  -4.523  86.707  1.00 93.72      A1HN
ATOM   5182  N   GLU   323      43.433  -3.926  86.398  1.00 95.92      A1HN
ATOM   5183  HN  GLU   323      44.389  -3.976  86.684  1.00  0.00      A1HN
ATOM   5184  CA  GLU   323      43.141  -3.060  85.246  1.00 95.19      A1HN
ATOM   5185  HA  GLU   323      42.262  -2.469  85.460  1.00  0.00      A1HN
ATOM   5186  CB  GLU   323      44.321  -2.117  84.975  1.00 93.79      A1HN
ATOM   5187  HB1 GLU   323      45.245  -2.720  84.834  1.00  0.00      A1HN
ATOM   5188  HB2 GLU   323      44.136  -1.552  84.029  1.00  0.00      A1HN
ATOM   5189  CG  GLU   323      44.550  -1.092  86.090  1.00 89.30      A1HN
ATOM   5190  HG1 GLU   323      44.727  -1.598  87.061  1.00  0.00      A1HN
ATOM   5191  HG2 GLU   323      45.450  -0.507  85.823  1.00  0.00      A1HN
ATOM   5192  CD  GLU   323      43.396  -0.104  86.273  1.00 89.38      A1HN
ATOM   5193  OE1 GLU   323      43.222   0.381  87.408  1.00 83.64      A1HN
[truncated: 2,319,704 more chars]
